# Supplementary material for: Systematic transcriptome profiling of pyroptosis related signature for predicting prognosis and immune landscape in lower grade glioma
Source: BMC Cancer. 2022 Aug 13;22:885. doi: 10.1186/s12885-022-09982-7 (PMC9375370; doi:10.1186/s12885-022-09982-7)
Supplement: Supplementary file 5 — Additional file 5: Table S4. GSEA analysis results in Risk-H group. [file 12885_2022_9982_MOESM5_ESM.xls]

## Sheet: REACTOME
Additional file 5: Table S4. GSEA analysis results in Risk-H group.
REACTOME GSEA analysis result in the Rish-H group
NAME	SIZE	ES	NES	FDR q-val
NEUTROPHIL DEGRANULATION	478	0.686867	2.21995	0
DETOXIFICATION OF REACTIVE OXYGEN SPECIES	37	0.745702	2.14946	0.00227545
SIGNALING BY SCF KIT	43	0.733048	2.13222	0.00259741
INTERFERON GAMMA SIGNALING	91	0.774649	2.12884	0.00194806
DAP12 SIGNALING	29	0.773829	2.10848	0.00293514
INTERFERON SIGNALING	201	0.665695	2.10597	0.00244595
SIGNALING BY INTERLEUKINS	460	0.612353	2.10477	0.00209653
DAP12 INTERACTIONS	40	0.759405	2.103	0.00183446
REGULATION OF INSULIN LIKE GROWTH FACTOR IGF TRANSPORT AND UPTAKE BY INSULIN LIKE GROWTH FACTOR BINDING PROTEINS IGFBPS	124	0.649489	2.08697	0.00225144
PLATELET ACTIVATION SIGNALING AND AGGREGATION	261	0.599998	2.07707	0.00238759
GPVI MEDIATED ACTIVATION CASCADE	35	0.745103	2.06539	0.00269793
INTERFERON ALPHA BETA SIGNALING	71	0.743147	2.06282	0.00257641
COSTIMULATION BY THE CD28 FAMILY	72	0.716181	2.06082	0.00245629
DISEASES OF METABOLISM	246	0.567805	2.05278	0.00253705
REGULATED NECROSIS	56	0.749477	2.05072	0.00236791
DDX58 IFIH1 MEDIATED INDUCTION OF INTERFERON ALPHA BETA	82	0.630879	2.03212	0.00289579
ANTIGEN PROCESSING CROSS PRESENTATION	106	0.7508	2.03186	0.00272545
RESPONSE TO ELEVATED PLATELET CYTOSOLIC CA2	132	0.632184	2.03111	0.00257404
EXTRACELLULAR MATRIX ORGANIZATION	301	0.629009	2.00655	0.00563946
METABOLISM OF VITAMINS AND COFACTORS	189	0.543163	1.98938	0.00725025
TNFR2 NON CANONICAL NF KB PATHWAY	101	0.684392	1.98837	0.00695333
SPHINGOLIPID METABOLISM	90	0.623051	1.98174	0.00755384
INTERLEUKIN 4 AND INTERLEUKIN 13 SIGNALING	111	0.642247	1.9809	0.00730732
CONSTITUTIVE SIGNALING BY ABERRANT PI3K IN CANCER	78	0.575991	1.9754	0.00735775
RAC3 GTPASE CYCLE	94	0.622578	1.97502	0.00710374
INTERLEUKIN 20 FAMILY SIGNALING	26	0.706725	1.97285	0.00711997
PROGRAMMED CELL DEATH	208	0.612566	1.97231	0.00693963
RAC1 GTPASE CYCLE	184	0.588548	1.96647	0.00771819
GLYCOSAMINOGLYCAN METABOLISM	124	0.587311	1.96525	0.00765035
DISEASES OF GLYCOSYLATION	143	0.584727	1.96513	0.00744518
RAC2 GTPASE CYCLE	88	0.639839	1.96334	0.0072531
GROWTH HORMONE RECEPTOR SIGNALING	24	0.722299	1.95495	0.00845616
TRANSLATION OF SARS COV 2 STRUCTURAL PROTEINS	49	0.724254	1.95481	0.00819992
SARS COV 2 INFECTION	71	0.686372	1.95301	0.0081599
REGULATION OF IFNA SIGNALING	26	0.646958	1.95252	0.00801352
RHOG GTPASE CYCLE	74	0.623623	1.95244	0.00779092
GLYCOSPHINGOLIPID METABOLISM	45	0.670338	1.95183	0.00771914
FATTY ACID METABOLISM	177	0.510306	1.95092	0.00757048
TCR SIGNALING	122	0.67752	1.94857	0.00776479
INACTIVATION OF CSF3 G CSF SIGNALING	25	0.764394	1.94856	0.00757067
METABOLISM OF WATER SOLUBLE VITAMINS AND COFACTORS	123	0.555313	1.94725	0.00741263
RHOA GTPASE CYCLE	148	0.578794	1.94158	0.00813926
NUCLEAR SIGNALING BY ERBB4	32	0.635169	1.93889	0.00818149
NEGATIVE REGULATION OF THE PI3K AKT NETWORK	113	0.540361	1.9377	0.008102
BIOSYNTHESIS OF THE N GLYCAN PRECURSOR DOLICHOL LIPID LINKED OLIGOSACCHARIDE LLO AND TRANSFER TO A NASCENT PROTEIN	78	0.622339	1.93741	0.00794604
PYROPTOSIS	27	0.758808	1.93439	0.0082008
INTERLEUKIN 1 FAMILY SIGNALING	140	0.607759	1.933	0.00805675
PURINERGIC SIGNALING IN LEISHMANIASIS INFECTION	26	0.724994	1.9317	0.00797919
SIGNALING BY KIT IN DISEASE	20	0.738866	1.9285	0.00834368
HS GAG DEGRADATION	22	0.74097	1.92813	0.0081768
NON INTEGRIN MEMBRANE ECM INTERACTIONS	59	0.690747	1.92741	0.00805922
METABOLISM OF CARBOHYDRATES	293	0.532034	1.92727	0.00793299
SARS COV INFECTIONS	156	0.617633	1.92561	0.00784375
SEMA4D IN SEMAPHORIN SIGNALING	24	0.682524	1.9242	0.00784274
INTERLEUKIN 7 SIGNALING	34	0.669075	1.92334	0.00783754
DISORDERS OF TRANSMEMBRANE TRANSPORTERS	177	0.579688	1.92274	0.00782357
TOLL LIKE RECEPTOR CASCADES	155	0.598985	1.91806	0.00818183
CELL EXTRACELLULAR MATRIX INTERACTIONS	18	0.805833	1.91455	0.00839595
NICOTINATE METABOLISM	31	0.626244	1.91417	0.00829888
RHOC GTPASE CYCLE	74	0.620738	1.91414	0.00816057
TRAF6 MEDIATED IRF7 ACTIVATION	30	0.63224	1.90942	0.00864472
REGULATION OF INNATE IMMUNE RESPONSES TO CYTOSOLIC DNA	15	0.759295	1.90926	0.00850529
C TYPE LECTIN RECEPTORS CLRS	140	0.589984	1.90806	0.0087581
SIGNALING BY PDGF	58	0.668595	1.90753	0.00872939
APOPTOSIS	179	0.592165	1.90696	0.00875073
RIPK1 MEDIATED REGULATED NECROSIS	29	0.75637	1.90678	0.00861814
BASIGIN INTERACTIONS	25	0.670729	1.9057	0.00867137
CDC42 GTPASE CYCLE	154	0.56799	1.90498	0.00859026
METABOLISM OF POLYAMINES	59	0.723625	1.90379	0.00865586
INTERLEUKIN 12 FAMILY SIGNALING	57	0.638525	1.90312	0.00859962
MATURATION OF SARS COV 2 SPIKE PROTEIN	29	0.775823	1.90299	0.00849727
INTERLEUKIN 3 INTERLEUKIN 5 AND GM CSF SIGNALING	48	0.69214	1.8973	0.00910668
TRANSCRIPTIONAL REGULATION BY RUNX2	120	0.616278	1.89629	0.00913012
TRANSLATION OF SARS COV 1 STRUCTURAL PROTEINS	29	0.709918	1.89379	0.0093608
CHONDROITIN SULFATE DERMATAN SULFATE METABOLISM	50	0.605713	1.88919	0.0101429
TP53 REGULATES TRANSCRIPTION OF CELL DEATH GENES	44	0.619831	1.88891	0.0100774
GLYCOGEN METABOLISM	27	0.658475	1.88608	0.0105533
GAMMA CARBOXYLATION HYPUSINE FORMATION AND ARYLSULFATASE ACTIVATION	42	0.616771	1.88489	0.0105863
TRAF6 MEDIATED NF KB ACTIVATION	25	0.687156	1.88279	0.0108028
INTERLEUKIN 37 SIGNALING	21	0.700791	1.88259	0.0106814
RHOQ GTPASE CYCLE	59	0.60685	1.88258	0.0105495
SYNTHESIS OF SUBSTRATES IN N GLYCAN BIOSYTHESIS	63	0.591757	1.88201	0.0105625
ZBP1 DAI MEDIATED INDUCTION OF TYPE I IFNS	21	0.745782	1.88011	0.010641
INTERLEUKIN 2 FAMILY SIGNALING	44	0.68423	1.87966	0.0105546
NEGATIVE REGULATORS OF DDX58 IFIH1 SIGNALING	35	0.685201	1.8788	0.0105104
PENTOSE PHOSPHATE PATHWAY	15	0.746483	1.87858	0.010402
PLASMA LIPOPROTEIN ASSEMBLY REMODELING AND CLEARANCE	71	0.554825	1.87557	0.0106717
HEPARAN SULFATE HEPARIN HS GAG METABOLISM	55	0.584144	1.87498	0.0107322
DISEASES ASSOCIATED WITH GLYCOSYLATION PRECURSOR BIOSYNTHESIS	18	0.763984	1.87481	0.0106284
CASPASE ACTIVATION VIA EXTRINSIC APOPTOTIC SIGNALLING PATHWAY	26	0.705177	1.87442	0.0106094
G1 S DNA DAMAGE CHECKPOINTS	68	0.696183	1.87325	0.0105896
DISEASES OF CARBOHYDRATE METABOLISM	34	0.624305	1.87076	0.0108527
METAL ION SLC TRANSPORTERS	26	0.677558	1.87047	0.0107464
NUCLEOTIDE LIKE PURINERGIC RECEPTORS	15	0.71422	1.86983	0.0106893
REGULATION OF MRNA STABILITY BY PROTEINS THAT BIND AU RICH ELEMENTS	87	0.673613	1.86788	0.0108879
CROSS PRESENTATION OF SOLUBLE EXOGENOUS ANTIGENS ENDOSOMES	50	0.731621	1.86396	0.0115204
CLASS I MHC MEDIATED ANTIGEN PROCESSING PRESENTATION	377	0.57367	1.86074	0.0120613
HEDGEHOG LIGAND BIOGENESIS	65	0.686415	1.86041	0.0120479
GLYCOGEN STORAGE DISEASES	16	0.699987	1.86015	0.0119831
RHO GTPASE CYCLE	449	0.537446	1.85703	0.0125534
SIGNALING BY CSF3 G CSF	30	0.719746	1.8563	0.0125934
SARS COV 1 INFECTION	50	0.652703	1.85533	0.0126817
INTERLEUKIN 12 SIGNALING	47	0.627946	1.85476	0.0126299
CLEC7A DECTIN 1 SIGNALING	100	0.637382	1.85397	0.0126854
RHOH GTPASE CYCLE	37	0.629085	1.85374	0.0125857
TRANSCRIPTIONAL REGULATION BY RUNX3	96	0.640189	1.85344	0.0125268
CELLULAR RESPONSE TO CHEMICAL STRESS	159	0.569658	1.8508	0.0129944
RHOJ GTPASE CYCLE	55	0.609072	1.85004	0.0130022
CELL CELL COMMUNICATION	129	0.523302	1.84872	0.0131532
HEDGEHOG ON STATE	86	0.65068	1.84765	0.0132492
REGULATION OF KIT SIGNALING	16	0.737401	1.84417	0.0138245
DISEASES OF IMMUNE SYSTEM	31	0.741329	1.84231	0.0139955
COLLAGEN FORMATION	90	0.65856	1.84084	0.014293
LAMININ INTERACTIONS	30	0.755007	1.84033	0.0142183
SIGNALING BY ERYTHROPOIETIN	25	0.72163	1.8396	0.014301
INTERLEUKIN 1 SIGNALING	102	0.614399	1.83949	0.0142
RHO GTPASES ACTIVATE WASPS AND WAVES	36	0.690144	1.83944	0.0141021
PLASMA LIPOPROTEIN ASSEMBLY	19	0.711488	1.83337	0.0154367
PI3K AKT SIGNALING IN CANCER	105	0.511533	1.83295	0.0153527
ELASTIC FIBRE FORMATION	45	0.706158	1.83252	0.0153498
DEATH RECEPTOR SIGNALLING	141	0.550216	1.83066	0.0156352
CTLA4 INHIBITORY SIGNALING	21	0.690335	1.8299	0.0156997
DISEASES ASSOCIATED WITH GLYCOSAMINOGLYCAN METABOLISM	41	0.652833	1.82988	0.0155721
TNF RECEPTOR SUPERFAMILY TNFSF MEMBERS MEDIATING NON CANONICAL NF KB PATHWAY	17	0.798669	1.82977	0.0154814
PEROXISOMAL PROTEIN IMPORT	63	0.608728	1.82779	0.0161924
G PROTEIN BETA GAMMA SIGNALLING	32	0.6113	1.82744	0.016121
METABOLISM OF FAT SOLUBLE VITAMINS	48	0.56907	1.82692	0.0160957
TRANSPORT OF BILE SALTS AND ORGANIC ACIDS METAL IONS AND AMINE COMPOUNDS	86	0.520843	1.82665	0.0160364
REGULATION OF RUNX2 EXPRESSION AND ACTIVITY	73	0.651659	1.82635	0.0160326
SIGNALING BY VEGF	106	0.550114	1.82572	0.0161222
PCP CE PATHWAY	92	0.627534	1.82315	0.0165875
DEGRADATION OF THE EXTRACELLULAR MATRIX	140	0.58895	1.82169	0.01684
ASPARAGINE N LINKED GLYCOSYLATION	305	0.557972	1.82151	0.0167483
IL 6 TYPE CYTOKINE RECEPTOR LIGAND INTERACTIONS	17	0.705195	1.82119	0.0167549
ABC TRANSPORTER DISORDERS	78	0.627053	1.82051	0.0169216
GLUTATHIONE CONJUGATION	35	0.594897	1.81513	0.0182044
DISEASES OF SIGNAL TRANSDUCTION BY GROWTH FACTOR RECEPTORS AND SECOND MESSENGERS	432	0.526835	1.81319	0.018511
APOPTOTIC FACTOR MEDIATED RESPONSE	20	0.680645	1.81266	0.0185274
THE ROLE OF GTSE1 IN G2 M PROGRESSION AFTER G2 CHECKPOINT	79	0.639004	1.81253	0.0184692
STABILIZATION OF P53	57	0.70439	1.81167	0.0184868
ASYMMETRIC LOCALIZATION OF PCP PROTEINS	64	0.679265	1.81103	0.0185089
RUNX2 REGULATES OSTEOBLAST DIFFERENTIATION	24	0.644263	1.81049	0.0184927
DECTIN 1 MEDIATED NONCANONICAL NF KB SIGNALING	62	0.680542	1.81045	0.0183703
DEFECTIVE CFTR CAUSES CYSTIC FIBROSIS	61	0.69512	1.80975	0.0184178
APOPTOTIC EXECUTION PHASE	52	0.588648	1.8093	0.0183821
ARACHIDONIC ACID METABOLISM	59	0.527204	1.80799	0.0186009
REGULATION OF TNFR1 SIGNALING	35	0.644855	1.80691	0.0187859
SIGNALING BY MET	79	0.589998	1.80673	0.0186767
INTEGRIN CELL SURFACE INTERACTIONS	85	0.654008	1.80628	0.0186886
SPHINGOLIPID DE NOVO BIOSYNTHESIS	45	0.603528	1.80588	0.0186629
SEMA4D INDUCED CELL MIGRATION AND GROWTH CONE COLLAPSE	20	0.653093	1.8052	0.0187804
EPH EPHRIN MEDIATED REPULSION OF CELLS	51	0.602652	1.80494	0.0187123
TRANSPORT OF VITAMINS NUCLEOSIDES AND RELATED MOLECULES	43	0.552451	1.80316	0.019052
SLC TRANSPORTER DISORDERS	99	0.544163	1.80292	0.0190526
INTERCONVERSION OF NUCLEOTIDE DI AND TRIPHOSPHATES	29	0.665351	1.80158	0.0192701
INTERLEUKIN 6 FAMILY SIGNALING	24	0.700096	1.80018	0.0194061
MAPK6 MAPK4 SIGNALING	93	0.603468	1.80007	0.0192956
AUF1 HNRNP D0 BINDS AND DESTABILIZES MRNA	55	0.706337	1.79985	0.0191902
NICOTINAMIDE SALVAGING	19	0.645619	1.79712	0.0196769
RHOB GTPASE CYCLE	70	0.556325	1.79705	0.0195629
ABC FAMILY PROTEINS MEDIATED TRANSPORT	103	0.593217	1.79649	0.0196207
SIGNALING BY NOTCH	243	0.542537	1.79599	0.0195995
MOLECULES ASSOCIATED WITH ELASTIC FIBRES	38	0.683594	1.79536	0.019698
DEGRADATION OF GLI1 BY THE PROTEASOME	60	0.675553	1.79398	0.0198749
EPH EPHRIN SIGNALING	92	0.579667	1.79382	0.0197738
THE ROLE OF NEF IN HIV 1 REPLICATION AND DISEASE PATHOGENESIS	28	0.696909	1.7938	0.0196547
BIOLOGICAL OXIDATIONS	218	0.467514	1.79326	0.0196702
SYNDECAN INTERACTIONS	27	0.735624	1.7907	0.0201089
APC C CDH1 MEDIATED DEGRADATION OF CDC20 AND OTHER APC C CDH1 TARGETED PROTEINS IN LATE MITOSIS EARLY G1	74	0.692704	1.78988	0.0202159
RHO GTPASE EFFECTORS	320	0.545954	1.78965	0.0201452
ACTIVATION OF IRF3 IRF7 MEDIATED BY TBK1 IKK EPSILON	17	0.712913	1.78844	0.0203396
DOWNSTREAM SIGNALING EVENTS OF B CELL RECEPTOR BCR	81	0.635692	1.78743	0.0203945
CYTOSOLIC SENSORS OF PATHOGEN ASSOCIATED DNA	64	0.631323	1.78644	0.0205224
SIGNALING BY NOTCH4	82	0.63348	1.7857	0.0205957
POTENTIAL THERAPEUTICS FOR SARS	87	0.553772	1.78451	0.0206899
IRE1ALPHA ACTIVATES CHAPERONES	50	0.62138	1.7843	0.0206314
APC C MEDIATED DEGRADATION OF CELL CYCLE PROTEINS	88	0.682137	1.78417	0.0205415
GENERATION OF SECOND MESSENGER MOLECULES	37	0.756834	1.7819	0.0211351
REGULATION OF RUNX3 EXPRESSION AND ACTIVITY	55	0.696634	1.78148	0.0210687
NEGATIVE REGULATION OF FLT3	15	0.734908	1.78144	0.0209678
DEGRADATION OF AXIN	55	0.68298	1.78137	0.0208823
SEMAPHORIN INTERACTIONS	64	0.557862	1.78076	0.0210254
CASPASE ACTIVATION VIA DEATH RECEPTORS IN THE PRESENCE OF LIGAND	16	0.820696	1.78021	0.0210986
METABOLISM OF NUCLEOTIDES	97	0.539938	1.77975	0.0211316
CELL JUNCTION ORGANIZATION	91	0.517705	1.779	0.0211818
HOST INTERACTIONS OF HIV FACTORS	131	0.635339	1.77807	0.0212934
REGULATION OF RAS BY GAPS	68	0.647459	1.77795	0.0212283
RHOF GTPASE CYCLE	42	0.609054	1.7774	0.0212871
CARGO CONCENTRATION IN THE ER	33	0.649521	1.7772	0.0212181
MITOTIC METAPHASE AND ANAPHASE	236	0.630969	1.77525	0.0215513
SIALIC ACID METABOLISM	33	0.569115	1.77493	0.0215109
VISUAL PHOTOTRANSDUCTION	100	0.47428	1.77371	0.0216719
SIGNALING BY HEDGEHOG	150	0.563031	1.77338	0.0216378
RUNX1 REGULATES TRANSCRIPTION OF GENES INVOLVED IN DIFFERENTIATION OF HSCS	126	0.604288	1.77286	0.0217235
MYD88 INDEPENDENT TLR4 CASCADE	97	0.572204	1.77228	0.0217559
ANTIGEN PRESENTATION FOLDING ASSEMBLY AND PEPTIDE LOADING OF CLASS I MHC	25	0.812644	1.77116	0.0219272
APOPTOTIC CLEAVAGE OF CELLULAR PROTEINS	38	0.601675	1.77108	0.0218612
TAK1 ACTIVATES NFKB BY PHOSPHORYLATION AND ACTIVATION OF IKKS COMPLEX	32	0.626555	1.76805	0.0225955
GENE AND PROTEIN EXPRESSION BY JAK STAT SIGNALING AFTER INTERLEUKIN 12 STIMULATION	38	0.623844	1.76781	0.0225545
REGULATION OF HMOX1 EXPRESSION AND ACTIVITY	65	0.678452	1.76729	0.0225787
SCF SKP2 MEDIATED DEGRADATION OF P27 P21	60	0.686132	1.76599	0.0229067
SYNTHESIS OF PROSTAGLANDINS PG AND THROMBOXANES TX	15	0.663644	1.76577	0.0228313
RIP MEDIATED NFKB ACTIVATION VIA ZBP1	17	0.736297	1.7655	0.0227971
GLYCOGEN BREAKDOWN GLYCOGENOLYSIS	15	0.684435	1.76375	0.0232391
NUCLEOTIDE BINDING DOMAIN LEUCINE RICH REPEAT CONTAINING RECEPTOR NLR SIGNALING PATHWAYS	56	0.596572	1.76115	0.0240211
UNFOLDED PROTEIN RESPONSE UPR	92	0.578301	1.75798	0.0246908
STING MEDIATED INDUCTION OF HOST IMMUNE RESPONSES	16	0.723565	1.75788	0.0246002
SIGNAL AMPLIFICATION	33	0.583109	1.75782	0.024482
ACTIVATED NOTCH1 TRANSMITS SIGNAL TO THE NUCLEUS	31	0.596369	1.75762	0.024416
LATE ENDOSOMAL MICROAUTOPHAGY	34	0.600785	1.75706	0.0244944
G BETA GAMMA SIGNALLING THROUGH PI3KGAMMA	25	0.610637	1.75533	0.0248556
ZINC TRANSPORTERS	17	0.670358	1.75506	0.0247945
RHO GTPASES ACTIVATE IQGAPS	32	0.627216	1.75428	0.0248464
TNFR1 INDUCED NFKAPPAB SIGNALING PATHWAY	30	0.647322	1.754	0.02482
EPHB MEDIATED FORWARD SIGNALING	42	0.629317	1.7536	0.0247975
PHASE II CONJUGATION OF COMPOUNDS	106	0.493835	1.75335	0.0247641
ASSEMBLY OF COLLAGEN FIBRILS AND OTHER MULTIMERIC STRUCTURES	61	0.646551	1.75215	0.0252074
IKK COMPLEX RECRUITMENT MEDIATED BY RIP1	23	0.691745	1.75007	0.0257028
TP53 REGULATES TRANSCRIPTION OF GENES INVOLVED IN G2 CELL CYCLE ARREST	18	0.739704	1.75004	0.0255904
AFLATOXIN ACTIVATION AND DETOXIFICATION	19	0.640118	1.7498	0.0255473
N GLYCAN ANTENNAE ELONGATION IN THE MEDIAL TRANS GOLGI	26	0.618689	1.74837	0.0258364
TRANSCRIPTIONAL REGULATION BY RUNX1	235	0.531982	1.74772	0.0259416
PLASMA LIPOPROTEIN CLEARANCE	33	0.571351	1.74727	0.0259128
DNA REPLICATION	187	0.634812	1.74667	0.0259621
OTHER INTERLEUKIN SIGNALING	24	0.644098	1.74613	0.0259562
SIGNALING BY PTK6	54	0.550253	1.74495	0.026237
CD28 CO STIMULATION	33	0.599196	1.74494	0.0261214
RHO GTPASES ACTIVATE ROCKS	19	0.664536	1.74454	0.0261077
DISEASES ASSOCIATED WITH N GLYCOSYLATION OF PROTEINS	17	0.763577	1.74428	0.0260709
SIGNALING BY EGFR	50	0.572427	1.74424	0.0259891
DEGRADATION OF BETA CATENIN BY THE DESTRUCTION COMPLEX	85	0.621815	1.74389	0.0259855
G ALPHA 12 13 SIGNALLING EVENTS	80	0.516945	1.74356	0.0259482
BETA DEFENSINS	42	0.482609	1.74347	0.0258532
TRIGLYCERIDE CATABOLISM	24	0.595981	1.74322	0.0258542
INTERLEUKIN RECEPTOR SHC SIGNALING	27	0.661203	1.74245	0.0259599
DOWNSTREAM SIGNAL TRANSDUCTION	29	0.649341	1.74211	0.0259989
HYALURONAN METABOLISM	17	0.652661	1.74134	0.0261655
SEPARATION OF SISTER CHROMATIDS	191	0.614637	1.74105	0.0261357
RHOD GTPASE CYCLE	53	0.572717	1.74079	0.0260794
TRAF3 DEPENDENT IRF ACTIVATION PATHWAY	15	0.74621	1.74023	0.0261286
FLT3 SIGNALING	38	0.633263	1.73984	0.0260997
COLLAGEN BIOSYNTHESIS AND MODIFYING ENZYMES	67	0.645014	1.73931	0.0261028
SENESCENCE ASSOCIATED SECRETORY PHENOTYPE SASP	108	0.576537	1.73891	0.0261386
CELLULAR RESPONSE TO HYPOXIA	75	0.627388	1.73823	0.026169
BETA CATENIN INDEPENDENT WNT SIGNALING	146	0.532412	1.73791	0.0261559
MET PROMOTES CELL MOTILITY	41	0.66945	1.73764	0.0261257
HIV INFECTION	231	0.588622	1.73691	0.0262217
TRANSLESION SYNTHESIS BY Y FAMILY DNA POLYMERASES BYPASSES LESIONS ON DNA TEMPLATE	39	0.690265	1.7361	0.0263908
HEDGEHOG OFF STATE	113	0.564751	1.73518	0.0264923
OTHER SEMAPHORIN INTERACTIONS	19	0.653486	1.73311	0.0270061
RHO GTPASES ACTIVATE FORMINS	140	0.60239	1.7327	0.0270179
MAPK FAMILY SIGNALING CASCADES	327	0.461702	1.7323	0.0270572
NUCLEAR ENVELOPE NE REASSEMBLY	76	0.603675	1.73118	0.027392
CDT1 ASSOCIATION WITH THE CDC6 ORC ORIGIN COMPLEX	59	0.67777	1.73034	0.0276147
SLC MEDIATED TRANSMEMBRANE TRANSPORT	249	0.435054	1.73033	0.0275064
SYNTHESIS OF DNA	120	0.67193	1.73018	0.0274296
P75 NTR RECEPTOR MEDIATED SIGNALLING	97	0.51905	1.73	0.0273626
SIGNALING BY ALK	27	0.632535	1.72786	0.0279474
TOLL LIKE RECEPTOR TLR1 TLR2 CASCADE	103	0.523342	1.72752	0.0279259
ORC1 REMOVAL FROM CHROMATIN	71	0.680011	1.72715	0.0279553
RAB GERANYLGERANYLATION	65	0.534756	1.72662	0.0279832
O LINKED GLYCOSYLATION OF MUCINS	62	0.541835	1.72579	0.0281013
KERATAN SULFATE KERATIN METABOLISM	34	0.626018	1.72568	0.0280142
MITOCHONDRIAL FATTY ACID BETA OXIDATION	37	0.560303	1.72456	0.0282278
PROTEIN UBIQUITINATION	79	0.623303	1.72434	0.0281759
GLYCOGEN SYNTHESIS	16	0.660855	1.72384	0.0282272
SEALING OF THE NUCLEAR ENVELOPE NE BY ESCRT III	32	0.565673	1.72344	0.028235
DEFECTS OF CONTACT ACTIVATION SYSTEM CAS AND KALLIKREIN KININ SYSTEM KKS	16	0.644376	1.72281	0.0283754
PD 1 SIGNALING	26	0.850691	1.7227	0.0282812
SWITCHING OF ORIGINS TO A POST REPLICATIVE STATE	91	0.662559	1.72226	0.028329
ECM PROTEOGLYCANS	76	0.58633	1.7185	0.0295137
REGULATION OF SIGNALING BY CBL	22	0.692696	1.7168	0.02993
SIGNAL REGULATORY PROTEIN FAMILY INTERACTIONS	16	0.661973	1.7165	0.029932
AMYLOID FIBER FORMATION	106	0.534232	1.71598	0.0299815
IRAK4 DEFICIENCY TLR2 4	18	0.750523	1.71346	0.0305599
CYCLIN A CDK2 ASSOCIATED EVENTS AT S PHASE ENTRY	85	0.631049	1.71343	0.030461
TERMINATION OF TRANSLESION DNA SYNTHESIS	32	0.691291	1.71285	0.0305383
SYNTHESIS OF IP3 AND IP4 IN THE CYTOSOL	26	0.581575	1.71266	0.0305138
COPII MEDIATED VESICLE TRANSPORT	68	0.564294	1.7119	0.0306764
INTEGRIN SIGNALING	27	0.632026	1.71143	0.0306475
CELL CYCLE CHECKPOINTS	292	0.611494	1.71091	0.0306812
SENSORY PROCESSING OF SOUND BY OUTER HAIR CELLS OF THE COCHLEA	55	0.49422	1.71056	0.0306511
SIGNALING BY NOTCH3	49	0.562113	1.70878	0.0310724
INFECTION WITH MYCOBACTERIUM TUBERCULOSIS	27	0.6023	1.70643	0.0317482
MITOTIC G1 PHASE AND G1 S TRANSITION	149	0.628662	1.70508	0.032067
NEGATIVE REGULATION OF NOTCH4 SIGNALING	54	0.674055	1.70148	0.0331735
DNA REPLICATION PRE INITIATION	144	0.622031	1.70075	0.0334128
RHO GTPASES ACTIVATE NADPH OXIDASES	24	0.61491	1.70047	0.0333936
DECTIN 2 FAMILY	26	0.62509	1.69967	0.0335786
DUAL INCISION IN GG NER	41	0.653934	1.69795	0.0340958
E3 UBIQUITIN LIGASES UBIQUITINATE TARGET PROTEINS	59	0.619462	1.69777	0.0340344
DNA DAMAGE BYPASS	48	0.661629	1.69664	0.0343014
CALNEXIN CALRETICULIN CYCLE	26	0.688683	1.69614	0.0343706
COLLAGEN DEGRADATION	64	0.623228	1.69537	0.034531
PEROXISOMAL LIPID METABOLISM	29	0.595373	1.69446	0.034727
TRANSPORT TO THE GOLGI AND SUBSEQUENT MODIFICATION	186	0.515839	1.69297	0.0351315
DISEASES OF PROGRAMMED CELL DEATH	99	0.593355	1.69281	0.0350815
UCH PROTEINASES	100	0.602677	1.69266	0.0349926
TP53 REGULATES TRANSCRIPTION OF CELL CYCLE GENES	49	0.622909	1.69104	0.035461
DEGRADATION OF DVL	57	0.656239	1.69016	0.0356271
CELL DEATH SIGNALLING VIA NRAGE NRIF AND NADE	76	0.51301	1.68939	0.0358693
MAP2K AND MAPK ACTIVATION	40	0.564582	1.68908	0.0358811
SYNTHESIS OF LEUKOTRIENES LT AND EOXINS EX	21	0.639874	1.6883	0.0361123
INTRINSIC PATHWAY OF FIBRIN CLOT FORMATION	23	0.609946	1.68749	0.0362717
ANTIVIRAL MECHANISM BY IFN STIMULATED GENES	82	0.601096	1.68742	0.0361682
G2 M CHECKPOINTS	168	0.616403	1.68668	0.0362736
NOD1 2 SIGNALING PATHWAY	36	0.604789	1.6856	0.0365505
GAP FILLING DNA REPAIR SYNTHESIS AND LIGATION IN GG NER	25	0.734125	1.6853	0.0366083
CHONDROITIN SULFATE BIOSYNTHESIS	20	0.600112	1.68517	0.0365102
S PHASE	162	0.626497	1.68452	0.0365622
INTRACELLULAR SIGNALING BY SECOND MESSENGERS	307	0.472153	1.68442	0.0364765
SIGNALING BY NUCLEAR RECEPTORS	292	0.463632	1.68372	0.0365675
TRANS GOLGI NETWORK VESICLE BUDDING	72	0.546992	1.68144	0.037281
MHC CLASS II ANTIGEN PRESENTATION	124	0.527601	1.67882	0.0384987
REGULATION OF TP53 EXPRESSION AND DEGRADATION	37	0.577902	1.67865	0.0384658
TNF SIGNALING	44	0.586722	1.67847	0.0383887
TRANSCRIPTIONAL REGULATION OF GRANULOPOIESIS	86	0.588636	1.67829	0.0383411
A TETRASACCHARIDE LINKER SEQUENCE IS REQUIRED FOR GAG SYNTHESIS	26	0.588554	1.67797	0.0383778
NUCLEAR EVENTS STIMULATED BY ALK SIGNALING IN CANCER	19	0.636892	1.67721	0.0385528
NUCLEOTIDE CATABOLISM	35	0.524332	1.67627	0.038955
TICAM1 RIP1 MEDIATED IKK COMPLEX RECRUITMENT	19	0.698939	1.67545	0.0391218
DEPOLYMERISATION OF THE NUCLEAR LAMINA	15	0.656067	1.67539	0.0390363
METABOLISM OF ANGIOTENSINOGEN TO ANGIOTENSINS	18	0.67023	1.67449	0.0392427
REGULATION OF PTEN STABILITY AND ACTIVITY	69	0.618094	1.67286	0.040047
METABOLIC DISORDERS OF BIOLOGICAL OXIDATION ENZYMES	34	0.535061	1.67247	0.0400629
ADP SIGNALLING THROUGH P2Y PURINOCEPTOR 12	22	0.575035	1.67171	0.0402706
DEFECTIVE B4GALT7 CAUSES EDS PROGEROID TYPE	20	0.621409	1.67139	0.0402674
N GLYCAN TRIMMING IN THE ER AND CALNEXIN CALRETICULIN CYCLE	35	0.66265	1.67087	0.0403718
MITOTIC G2 G2 M PHASES	200	0.557908	1.67033	0.040434
O LINKED GLYCOSYLATION	111	0.467552	1.67003	0.0404236
RESOLUTION OF ABASIC SITES AP SITES	38	0.671747	1.66703	0.0413241
EXTRA NUCLEAR ESTROGEN SIGNALING	75	0.506067	1.66375	0.0423581
NEF MEDIATES DOWN MODULATION OF CELL SURFACE RECEPTORS BY RECRUITING THEM TO CLATHRIN ADAPTERS	21	0.682061	1.66277	0.0426284
THROMBIN SIGNALLING THROUGH PROTEINASE ACTIVATED RECEPTORS PARS	32	0.545123	1.66124	0.0430887
INFLAMMASOMES	21	0.626497	1.65987	0.0435375
MISMATCH REPAIR	15	0.785197	1.65955	0.0435929
N GLYCAN ANTENNAE ELONGATION	15	0.652512	1.65913	0.0436169
M PHASE	413	0.56614	1.65906	0.0435225
CYTOPROTECTION BY HMOX1	123	0.524523	1.65635	0.0446764
NEDDYLATION	234	0.507382	1.65605	0.0446937
NOTCH3 INTRACELLULAR DOMAIN REGULATES TRANSCRIPTION	25	0.588828	1.65447	0.0451535
CHROMOSOME MAINTENANCE	138	0.597962	1.65307	0.0455792
SYNTHESIS SECRETION AND DEACYLATION OF GHRELIN	19	0.568886	1.65288	0.0455136
RECOGNITION OF DNA DAMAGE BY PCNA CONTAINING REPLICATION COMPLEX	30	0.695794	1.6526	0.045497
INITIATION OF NUCLEAR ENVELOPE NE REFORMATION	19	0.711198	1.65226	0.0455021
RUNX2 REGULATES BONE DEVELOPMENT	31	0.57795	1.65219	0.0453998
DEUBIQUITINATION	297	0.513505	1.64983	0.046242
HS GAG BIOSYNTHESIS	31	0.583958	1.64951	0.0462205
P75NTR SIGNALS VIA NF KB	16	0.668658	1.64931	0.0461471
SUMOYLATION OF TRANSCRIPTION FACTORS	20	0.646515	1.64749	0.0466848
EGFR DOWNREGULATION	31	0.555414	1.64454	0.0477557
TNFS BIND THEIR PHYSIOLOGICAL RECEPTORS	29	0.632336	1.64409	0.0477839
UB SPECIFIC PROCESSING PROTEASES	219	0.524266	1.64397	0.0476756
ONCOGENIC MAPK SIGNALING	82	0.527915	1.64375	0.0476675
NOTCH3 ACTIVATION AND TRANSMISSION OF SIGNAL TO THE NUCLEUS	25	0.593087	1.64258	0.0480221
FANCONI ANEMIA PATHWAY	39	0.650772	1.64157	0.0483396
SIGNALING BY NOTCH2	33	0.569726	1.64118	0.0483618
ACTIVATION OF SMO	18	0.615029	1.64089	0.0483777
CELL SURFACE INTERACTIONS AT THE VASCULAR WALL	194	0.580016	1.63934	0.0488703
PRE NOTCH PROCESSING IN GOLGI	18	0.604652	1.63904	0.0488803
SMOOTH MUSCLE CONTRACTION	38	0.580573	1.63789	0.0492921
IMMUNOREGULATORY INTERACTIONS BETWEEN A LYMPHOID AND A NON LYMPHOID CELL	187	0.64039	1.63655	0.0496807

## Sheet: KEGG
Additional file 5: Table S4. GSEA analysis results in Risk-H group.
KEGG GSEA analysis result in the Rish-H group
NAME	SIZE	ES	NES	FDR q-val
JAK STAT SIGNALING PATHWAY	155	0.629333	2.198	0.00141525
NATURAL KILLER CELL MEDIATED CYTOTOXICITY	132	0.634465	2.17679	0.00212288
LEUKOCYTE TRANSENDOTHELIAL MIGRATION	116	0.659147	2.16737	0.00141525
ANTIGEN PROCESSING AND PRESENTATION	81	0.730504	2.11537	0.00195746
VIRAL MYOCARDITIS	68	0.710206	2.11006	0.00156597
REGULATION OF ACTIN CYTOSKELETON	213	0.590376	2.10536	0.00130497
GLUTATHIONE METABOLISM	49	0.653854	2.08607	0.00200262
CELL ADHESION MOLECULES CAMS	131	0.649127	2.07512	0.00210811
LEISHMANIA INFECTION	70	0.751048	2.07309	0.00187388
CYTOSOLIC DNA SENSING PATHWAY	55	0.644296	2.04836	0.00261936
LYSOSOME	121	0.690366	2.0399	0.00238123
TOLL LIKE RECEPTOR SIGNALING PATHWAY	102	0.618168	2.0376	0.00239839
PATHOGENIC ESCHERICHIA COLI INFECTION	56	0.671867	2.02979	0.00238185
B CELL RECEPTOR SIGNALING PATHWAY	75	0.652693	2.02649	0.00229753
AUTOIMMUNE THYROID DISEASE	50	0.758736	2.02628	0.00214436
PRIMARY IMMUNODEFICIENCY	35	0.800593	2.02614	0.00201034
FC GAMMA R MEDIATED PHAGOCYTOSIS	96	0.626133	2.00393	0.00229941
APOPTOSIS	87	0.628493	2.00068	0.00222756
CYTOKINE CYTOKINE RECEPTOR INTERACTION	264	0.605115	1.96343	0.00342749
FOCAL ADHESION	199	0.579734	1.95558	0.00375652
HEMATOPOIETIC CELL LINEAGE	85	0.683405	1.93856	0.00487637
AMINO SUGAR AND NUCLEOTIDE SUGAR METABOLISM	44	0.681622	1.93854	0.00465472
PEROXISOME	78	0.605595	1.9253	0.00502152
CHEMOKINE SIGNALING PATHWAY	188	0.550755	1.91801	0.00534109
SYSTEMIC LUPUS ERYTHEMATOSUS	135	0.606934	1.90786	0.00583961
INTESTINAL IMMUNE NETWORK FOR IGA PRODUCTION	46	0.747216	1.90692	0.00561501
PATHWAYS IN CANCER	325	0.529671	1.90269	0.00577548
T CELL RECEPTOR SIGNALING PATHWAY	108	0.574755	1.89319	0.00645351
GLYCOSAMINOGLYCAN DEGRADATION	21	0.72167	1.88295	0.00692951
N GLYCAN BIOSYNTHESIS	46	0.724118	1.88178	0.00687756
RIG I LIKE RECEPTOR SIGNALING PATHWAY	71	0.546561	1.85761	0.00967751
P53 SIGNALING PATHWAY	68	0.59516	1.85479	0.00958156
SMALL CELL LUNG CANCER	84	0.578767	1.82444	0.0135181
PENTOSE PHOSPHATE PATHWAY	27	0.578979	1.82066	0.0137369
PANCREATIC CANCER	70	0.573487	1.81729	0.0138229
ALLOGRAFT REJECTION	35	0.804059	1.80304	0.0156667
GRAFT VERSUS HOST DISEASE	37	0.78287	1.79591	0.0167962
TYPE I DIABETES MELLITUS	41	0.699132	1.7959	0.0163542
PANTOTHENATE AND COA BIOSYNTHESIS	16	0.667208	1.79391	0.0163623
ASTHMA	28	0.771172	1.78845	0.0171997
ADHERENS JUNCTION	73	0.585721	1.78845	0.0167802
GLYCOSAMINOGLYCAN BIOSYNTHESIS CHONDROITIN SULFATE	22	0.664928	1.78533	0.0171489
ECM RECEPTOR INTERACTION	84	0.618174	1.7849	0.0169287
PROTEASOME	46	0.716598	1.76828	0.0198036
TRYPTOPHAN METABOLISM	40	0.552588	1.76629	0.0197157
NOD LIKE RECEPTOR SIGNALING PATHWAY	62	0.57488	1.76561	0.0194024
BLADDER CANCER	42	0.559574	1.76333	0.0194953
VEGF SIGNALING PATHWAY	76	0.498307	1.75762	0.0206856
COMPLEMENT AND COAGULATION CASCADES	69	0.649468	1.75494	0.0206865
PROTEIN EXPORT	24	0.711663	1.75416	0.0204773
PPAR SIGNALING PATHWAY	69	0.502471	1.75363	0.0201468
FC EPSILON RI SIGNALING PATHWAY	79	0.504845	1.74735	0.0213333
PYRIMIDINE METABOLISM	98	0.574871	1.74381	0.0217893
ACUTE MYELOID LEUKEMIA	57	0.57084	1.73981	0.0224451
OTHER GLYCAN DEGRADATION	16	0.751382	1.73793	0.0224786
GALACTOSE METABOLISM	26	0.602411	1.73693	0.0222262
GLYCOSPHINGOLIPID BIOSYNTHESIS GANGLIO SERIES	15	0.681541	1.72741	0.0239696
PROSTATE CANCER	89	0.531462	1.72552	0.0240307
PRION DISEASES	35	0.534146	1.71945	0.0252252
ARRHYTHMOGENIC RIGHT VENTRICULAR CARDIOMYOPATHY ARVC	74	0.515512	1.7113	0.0266467
NOTCH SIGNALING PATHWAY	47	0.593558	1.69348	0.0308665
MISMATCH REPAIR	23	0.752442	1.68429	0.0330354
TIGHT JUNCTION	131	0.448869	1.6742	0.0359869
SPHINGOLIPID METABOLISM	39	0.54745	1.66985	0.0371469
NICOTINATE AND NICOTINAMIDE METABOLISM	24	0.575094	1.667	0.0375266
INSULIN SIGNALING PATHWAY	137	0.472373	1.6648	0.0376987
NUCLEOTIDE EXCISION REPAIR	44	0.648311	1.66342	0.0374267
CHRONIC MYELOID LEUKEMIA	73	0.548765	1.663	0.0370028
HOMOLOGOUS RECOMBINATION	28	0.692197	1.65987	0.0376574
CELL CYCLE	125	0.582463	1.64093	0.0431043
O GLYCAN BIOSYNTHESIS	30	0.563929	1.64031	0.0426171
HYPERTROPHIC CARDIOMYOPATHY HCM	83	0.463453	1.62089	0.0488215
NEUROTROPHIN SIGNALING PATHWAY	126	0.484602	1.61591	0.0498
TGF BETA SIGNALING PATHWAY	86	0.491425	1.61514	0.0495201
ETHER LIPID METABOLISM	33	0.494287	1.61365	0.0494871
