# Supplementary material for: Systematic transcriptome profiling of pyroptosis related signature for predicting prognosis and immune landscape in lower grade glioma
Source: BMC Cancer. 2022 Aug 13;22:885. doi: 10.1186/s12885-022-09982-7 (PMC9375370; doi:10.1186/s12885-022-09982-7)
Supplement: Supplementary file 6 — Additional file 6: Table S5. Drug or small molecule compounds predicted using L1000FWD and CMap tools. [file 12885_2022_9982_MOESM6_ESM.xls]

## Sheet: L1000FWD-TCGA
Additional file 6: Table S5. Drug or small molecule compounds predicted using L1000FWD and CMap tools.
Drug or small molecule compound prediction results of L1000FWD tool in the TCGA cohort
ID	Drug or small molecule compound	Similarity scores
BRD-K01976263-003-04-5	emetine	-0.20979
BRD-A08610364-001-04-7	BRD-A08610364	-0.195804
BRD-A63583287-001-01-8	SA-1447005	-0.195804
BRD-K64890080-001-09-6	BI-2536	-0.188811
BRD-K61250553-003-13-2	loperamide	-0.181818
BRD-K11759662-001-01-0	BRD-K11759662	-0.174825
BRD-K97365803-001-01-3	PI-828	-0.174825
BRD-A93206962-001-01-2	L-755507	-0.174825
BRD-K94325918-001-03-8	kinetin-riboside	-0.167832
BRD-A25170757-001-05-3	BRD-A25170757	-0.167832
BRD-K88677950-001-01-3	PD-198306	-0.160839
BRD-K64890080-001-09-6	BI-2536	-0.160839
BRD-K54256913-001-01-2	MK-1775	-0.160839
BRD-K83972459-001-02-7	JWE-035	-0.160839
BRD-A80502530-001-01-2	cinobufagin	-0.160839
BRD-K01868942-001-02-1	RS-23597-190	-0.160839
BRD-K01436366-001-02-4	XMD-1150	-0.160839
BRD-K38615104-001-08-4	A-443644	-0.160839
BRD-K28296557-005-14-6	AKT-inhibitor-IV	-0.160839
BRD-A81772229-001-01-6	simvastatin	-0.153846
BRD-K50521229-001-01-2	BRD-K50521229	-0.153846
BRD-K03642198-300-01-7	AY-9944	-0.153846
BRD-A71459254-001-02-8	cymarin	-0.153846
BRD-K13514097-001-01-2	everolimus	-0.153846
BRD-K01229043-001-01-6	BRD-K01229043	-0.153846
BRD-K31706415-001-01-7	BRD-K31706415	-0.153846
BRD-A65449987-001-06-2	flunisolide	-0.153846
BRD-K64890080-001-09-6	BI-2536	-0.146853
BRD-K01436366-001-05-7	XMD-1150	-0.146853
BRD-K81933000-001-03-3	BRD-K81933000	-0.146853
BRD-K68336408-001-03-4	tyrphostin-AG-1478	-0.146853
BRD-K68065987-300-03-4	MK-2206	-0.146853
BRD-K77987382-001-08-2	mebendazole	-0.146853
BRD-K34363599-001-02-0	RJC-00245SC	-0.146853
BRD-K53878242-001-02-4	MMPX	-0.146853
BRD-K89209981-001-01-7	BRD-K89209981	-0.146853
BRD-K09499853-305-01-1	KU-0060648	-0.13986
BRD-K94353609-001-15-8	fluocinolone	-0.13986
BRD-K56334280-001-01-0	amonafide	-0.13986
BRD-K15616905-001-01-5	CCCP	-0.13986
BRD-K83972459-001-01-9	JWE-035	-0.13986
BRD-K41859756-001-03-5	NVP-AUY922	-0.13986
BRD-K93747373-001-01-6	HG-5-113-01	-0.13986
BRD-U66370498-000-01-0	androstanol	-0.13986
BRD-K30849099-001-07-6	MW-STK33-2A	-0.13986
BRD-K62792802-001-02-8	LY-83583	-0.13986
BRD-K32101742-001-01-4	BRD-K32101742	-0.13986
BRD-K12906962-001-02-1	dichlorobenzamil	-0.132867
BRD-K06980535-003-15-0	promazine	-0.132867
BRD-K69888333-001-01-7	BRD-K69888333	-0.132867
BRD-K12502280-001-01-5	TG-101348	-0.132867
BRD-K63569039-001-04-0	BRD-K63569039	-0.132867
BRD-K64881305-001-01-1	ispinesib	-0.132867
BRD-K95921201-001-07-0	reserpine	-0.132867
BRD-K68690198-001-01-2	BRD-K68690198	-0.132867
BRD-K23412959-001-05-5	BRD-K23412959	-0.132867
BRD-K66902379-001-01-4	BRD-K66902379	-0.132867
BRD-K28167849-001-03-9	ichthynone	-0.132867
BRD-K22134346-001-11-6	simvastatin	-0.132867
BRD-K18726304-019-01-8	BRD-K18726304	-0.132867
BRD-K87142802-001-02-7	veliparib	-0.132867
BRD-K68336408-001-04-2	tyrphostin-AG-1478	-0.132867
BRD-K94390040-019-01-9	BRD-K94390040	-0.132867
BRD-A11706664-001-01-1	triciribine	-0.132867
BRD-A81795050-003-01-7	U-18666A	-0.132867
BRD-K10361096-001-04-6	BRD-K10361096	-0.132867
BRD-K62609077-001-02-2	scoulerine	-0.132867
BRD-K82036761-003-07-0	sertraline	-0.132867
BRD-K99818283-001-01-8	PIK-90	-0.125874
BRD-A92439610-001-03-2	triamcinolone	-0.125874
BRD-A06352418-001-20-0	terfenadine	-0.125874
BRD-K50387473-001-03-7	XMD-892	-0.125874
BRD-K62019540-001-01-5	BRD-K62019540	-0.125874
BRD-K88560311-011-02-2	rucaparib	-0.125874
BRD-A88774919-001-02-8	doxycycline	-0.125874
BRD-K94176593-001-04-5	TWS-119	-0.125874
BRD-K64881305-001-01-1	ispinesib	-0.125874
BRD-K90553655-001-03-6	testosterone	-0.125874
BRD-K69932463-001-03-1	AZD-8055	-0.125874
BRD-K41859756-001-03-5	NVP-AUY922	-0.125874
BRD-A60414806-065-01-6	vincristine	-0.125874
BRD-A85860691-001-02-2	chaetocin	-0.125874
BRD-K71182391-001-01-0	BRD-K71182391	-0.125874
BRD-A34806832-001-02-7	proscillaridin	-0.125874
BRD-K06854232-001-03-3	AM-580	-0.125874
BRD-K19136521-001-03-0	indirubin	-0.125874
BRD-A51777634-001-01-0	VU-0418933-1	-0.125874
BRD-K40087974-001-10-5	BRD-K40087974	-0.125874
BRD-K28610502-001-01-0	RAN-05	-0.125874
BRD-K45861246-001-08-4	azaperone	-0.125874
BRD-A55594068-065-03-1	vinblastine	-0.125874
BRD-K94390040-019-01-9	BRD-K94390040	-0.125874
BRD-K32644160-001-07-3	BRD-K32644160	-0.125874
BRD-K63265447-001-05-8	docetaxel	-0.118881
BRD-K80346834-001-01-5	BRD-K80346834	-0.118881
BRD-K33720404-001-01-9	BRD-K33720404	-0.118881
BRD-K30351863-019-01-2	BRD-K30351863	-0.118881
BRD-A18763547-300-04-8	BAX-channel-blocker	-0.118881
BRD-K10361096-001-04-6	BRD-K10361096	-0.118881
BRD-A01643550-001-03-1	prednisolone	-0.118881
BRD-K37848908-001-03-1	ceforanide	-0.118881
BRD-K61323504-001-03-2	SB-225002	-0.118881
BRD-K01493881-001-19-5	apigenin	-0.118881
BRD-K51155404-019-03-3	BRD-K51155404	-0.118881
BRD-K85402309-001-01-7	dovitinib	-0.118881
BRD-K31450967-001-02-2	ST-014075	-0.118881
BRD-K18787491-001-05-2	U-0126	-0.118881
BRD-K40175214-001-01-7	torin-1	-0.118881
BRD-K32485462-001-01-9	BRD-K32485462	-0.118881
BRD-K25433859-003-14-8	maprotiline	-0.118881
BRD-K51677086-001-07-0	erythromycin	-0.118881
BRD-K76674262-001-01-7	homoharringtonine	-0.118881
BRD-A63583287-001-01-8	SA-1447005	-0.118881
BRD-K14618467-003-01-8	IKK-16	-0.118881
BRD-K69676861-001-02-4	BRD-K69676861	-0.118881
BRD-K14441456-001-01-2	tyrphostin-AG-556	-0.118881
BRD-K06221026-001-05-0	DUP-697	-0.118881
BRD-A11087911-001-05-8	BRD-A11087911	-0.118881
BRD-K68507560-003-15-4	dicycloverine	-0.118881
BRD-K76810206-001-06-5	nicergoline	-0.118881
BRD-K50387473-001-01-1	XMD-892	-0.118881
BRD-K90700939-001-01-5	BRD-K90700939	-0.118881
BRD-K12502280-001-03-1	TG-101348	-0.118881
BRD-K80348542-001-01-4	cephaeline	-0.118881
BRD-A83326220-001-04-2	brazilin	-0.111888
BRD-K50204028-001-01-8	BRD-K50204028	-0.111888
BRD-A39646320-001-01-3	HC-toxin	-0.111888
BRD-K09635314-001-02-6	M-3M3FBS	-0.111888
BRD-K93623501-019-01-6	BRD-K93623501	-0.111888
BRD-K15419449-001-01-7	I-303059	-0.111888
BRD-A68930007-001-03-1	ouabain	-0.111888
BRD-A55756846-001-16-2	H-7	-0.111888
BRD-K03816923-001-04-7	rottlerin	-0.111888
BRD-K48692744-001-01-2	NU-1025	-0.111888
BRD-K71599932-001-01-1	BRD-K71599932	-0.111888
BRD-K30849099-001-07-6	MW-STK33-2A	-0.111888
BRD-K08554278-001-02-4	bisbenzimide	-0.111888
BRD-K25737009-001-02-0	CD-1530	-0.111888
BRD-K51575138-001-01-7	TPCA-1	-0.111888
BRD-A75935363-074-06-9	atracurium	-0.111888
BRD-K52911425-001-02-3	GDC-0941	-0.111888
BRD-A55756846-001-16-2	H-7	-0.111888
BRD-A02481876-001-09-9	importazole	-0.111888
BRD-A30655177-001-06-6	LFM-A13	-0.111888
BRD-K52163391-001-05-4	BRD-K52163391	-0.111888
BRD-K06792661-001-01-9	narciclasine	-0.111888
BRD-K16189898-001-07-8	CHIR-99021	-0.111888
BRD-K94390040-019-01-9	BRD-K94390040	-0.111888
BRD-K26521938-001-04-9	dinoprostone	-0.111888
BRD-K58191509-001-01-7	BRD-K58191509	-0.111888
BRD-K59980915-001-01-0	BRD-K59980915	-0.111888
BRD-K81651477-001-01-9	parthenolide	-0.111888
BRD-A62182663-001-01-4	YK-4279	-0.111888
BRD-A67479912-001-02-6	progesterone	-0.111888
BRD-K30351863-019-01-2	BRD-K30351863	-0.111888
BRD-K35483542-001-03-1	alitretinoin	-0.111888
BRD-K71799949-001-28-1	carbamazepine	-0.111888
BRD-K23657553-001-01-4	BRD-K23657553	-0.111888
BRD-A98444709-001-04-6	BRD-A98444709	-0.111888
BRD-K13514097-001-01-2	everolimus	-0.111888
BRD-A72596465-001-01-3	GW-6471	-0.111888
BRD-K53959060-001-01-3	indirubin	-0.111888
BRD-K01976263-003-04-5	emetine	-0.111888
BRD-K50907285-001-01-4	BRD-K50907285	-0.111888
BRD-A39646320-001-01-3	HC-toxin	-0.111888
BRD-K53318339-001-05-8	vinpocetine	-0.111888
BRD-K31912990-003-01-0	CGP-71683	-0.111888
BRD-U87780043-000-01-5	XMD-132	-0.111888
BRD-A84045418-001-01-5	calpeptin	-0.111888
BRD-A68930007-001-03-1	ouabain	-0.111888
BRD-K32485462-001-01-9	BRD-K32485462	-0.111888
BRD-A39996500-001-01-4	radicicol	-0.111888
BRD-K44640865-019-01-0	VU-0365121-1	-0.111888
BRD-K64857848-001-03-1	XMD-885	-0.111888
BRD-K73290745-003-01-8	ICI-199441	-0.104895
BRD-K14618467-003-01-8	IKK-16	-0.104895
BRD-K49371609-310-01-1	PIK-75	-0.104895
BRD-K97365803-001-01-3	PI-828	-0.104895
BRD-K95309561-001-19-7	dienestrol	-0.104895
BRD-K32944375-019-01-3	BRD-K32944375	-0.104895
BRD-K94176593-001-02-9	TWS-119	-0.104895
BRD-K08438429-001-01-0	BRD-K08438429	-0.104895
BRD-K89930444-001-01-9	AG-592	-0.104895
BRD-K53561341-001-02-6	KIN001-220	-0.104895
BRD-K64642496-001-01-6	KO-143	-0.104895
BRD-K64890080-001-03-9	BI-2536	-0.104895
BRD-K29950728-048-08-3	clomifene	-0.104895
BRD-A07875874-001-01-6	cilnidipine	-0.104895
BRD-K01976263-003-04-5	emetine	-0.104895
BRD-A68061604-003-01-2	BRD-A68061604	-0.104895
BRD-K89014967-001-01-9	AS-703026	-0.104895
BRD-K03406345-001-12-0	azacitidine	-0.104895
BRD-K76079827-001-01-7	BRD-K76079827	-0.104895
BRD-A25337146-003-07-0	AT-SUMO-1	-0.104895
BRD-K66037923-001-04-4	BRD-K66037923	-0.104895
BRD-K49294207-300-01-2	BIBU-1361	-0.104895
BRD-K84085265-001-01-3	CG-930	-0.104895
BRD-K18163752-001-01-9	BRD-K18163752	-0.104895
BRD-K90999434-003-01-9	BRD-K90999434	-0.104895
BRD-K94325918-001-03-8	kinetin-riboside	-0.104895
BRD-K81169441-236-06-6	cerivastatin	-0.104895
BRD-A09472452-015-19-2	flecainide	-0.104895
BRD-K30849099-001-07-6	MW-STK33-2A	-0.104895
BRD-K89687904-001-01-8	PKCbeta-inhibitor	-0.104895
BRD-K57282030-001-01-3	JW-7-24-1	-0.104895
BRD-K64890080-001-03-9	BI-2536	-0.104895
BRD-A32595718-001-02-7	BJM-CSC-15	-0.104895
BRD-K55991774-001-01-1	BAS-09104376	-0.104895
BRD-K41895714-001-02-2	AS-605240	-0.104895
BRD-K03618428-001-01-3	PP-110	-0.104895
BRD-K61323504-001-02-4	SB-225002	-0.104895
BRD-K22503835-001-06-0	scriptaid	-0.104895
BRD-A68739437-001-02-8	NPK76-II-72-1	-0.104895
BRD-K34533029-001-01-0	tyrphostin-AG-494	-0.104895
BRD-K97764662-001-09-0	PD-173074	-0.104895
BRD-K05737787-001-02-2	isoeugenol	-0.104895
BRD-K74761218-001-03-5	WT-171	-0.104895
BRD-K19624190-001-01-9	BRD-K19624190	-0.104895
BRD-K06956503-001-02-0	BRD-K06956503	-0.104895
BRD-K28120860-001-02-4	KM-03949SC	-0.104895
BRD-K05323277-001-05-1	MW-STK33-22	-0.104895
BRD-K82823804-001-01-7	SA-792987	-0.104895
BRD-K76840893-003-01-7	RS-17053	-0.104895
BRD-K76674262-001-01-7	homoharringtonine	-0.104895
BRD-A22032524-074-04-0	amlodipine	-0.104895
BRD-K81473043-001-04-7	tanespimycin	-0.104895
BRD-U64289953-000-01-2	XMD-1185H	-0.104895
BRD-K19540840-001-01-1	saracatinib	-0.104895
BRD-K66032149-001-01-9	VU-0365117-1	-0.104895
BRD-K89152108-236-04-3	liothyronine	-0.104895
BRD-A68739437-001-01-0	NPK76-II-72-1	-0.104895
BRD-K01493881-001-20-3	apigenin	-0.104895
BRD-K69840642-001-01-4	ISOX	-0.104895
BRD-K30867024-003-01-7	SB-216641	-0.104895
BRD-A94297859-001-02-4	BRD-A94297859	-0.104895
BRD-K41859756-001-03-5	NVP-AUY922	-0.104895
BRD-K36740062-001-02-5	GSK-1070916	-0.104895
BRD-K19724398-019-01-9	BRD-K19724398	-0.104895
BRD-K14282469-001-01-5	LY-165163	-0.104895
BRD-K08547377-003-03-2	irinotecan	-0.104895
BRD-K55454768-001-01-8	TAS-301	-0.104895
BRD-K12502280-001-01-5	TG-101348	-0.104895
BRD-K13514097-001-01-2	everolimus	-0.104895
BRD-K05104363-001-05-0	PD-184352	-0.104895
BRD-K57631554-001-07-4	aminolevulinic-acid	-0.104895
BRD-K58306044-001-01-3	YL-54	-0.104895
BRD-K56700933-001-01-3	phenethyl-isothiocyanate	-0.104895

## Sheet: L1000FWD-CGGA
Additional file 6: Table S5. Drug or small molecule compounds predicted using L1000FWD and CMap tools.
Drug or small molecule compound prediction results of L1000FWD tool in the CGGA cohort
ID	Drug or small molecule compound	Similarity scores
BRD-K01976263-003-04-5	emetine	-0.221311
BRD-A63583287-001-01-8	SA-1447005	-0.213115
BRD-K97365803-001-01-3	PI-828	-0.196721
BRD-K34363599-001-02-0	RJC-00245SC	-0.196721
BRD-K89687904-001-01-8	PKCbeta-inhibitor	-0.188525
BRD-K68065987-300-03-4	MK-2206	-0.188525
BRD-K94176593-001-04-5	TWS-119	-0.188525
BRD-K09499853-305-01-1	KU-0060648	-0.180328
BRD-K68336408-001-04-2	tyrphostin-AG-1478	-0.180328
BRD-K69840642-001-01-4	ISOX	-0.172131
BRD-K64890080-001-09-6	BI-2536	-0.172131
BRD-K87142802-001-02-7	veliparib	-0.172131
BRD-K64890080-001-09-6	BI-2536	-0.172131
BRD-K18787491-001-05-2	U-0126	-0.172131
BRD-A68061604-003-01-2	BRD-A68061604	-0.172131
BRD-A01643550-001-03-1	prednisolone	-0.172131
BRD-K81933000-001-03-3	BRD-K81933000	-0.163934
BRD-K03618428-001-01-3	PP-110	-0.163934
BRD-A11087911-001-05-8	BRD-A11087911	-0.163934
BRD-A08610364-001-04-7	BRD-A08610364	-0.163934
BRD-K23412959-001-05-5	BRD-K23412959	-0.163934
BRD-K01976263-003-04-5	emetine	-0.163934
BRD-K50297939-001-04-4	UTMB-00530	-0.163934
BRD-K22134346-001-11-6	simvastatin	-0.163934
BRD-K64890080-001-09-6	BI-2536	-0.163934
BRD-K60623809-001-02-0	SU-11652	-0.155738
BRD-K69932463-001-03-1	AZD-8055	-0.155738
BRD-K48692744-001-01-2	NU-1025	-0.155738
BRD-K29622226-001-01-9	BRD-K29622226	-0.155738
BRD-K28167849-001-03-9	ichthynone	-0.155738
BRD-K51155404-019-03-3	BRD-K51155404	-0.155738
BRD-K69396629-001-01-4	BRD-K69396629	-0.147541
BRD-K28296557-005-14-6	AKT-inhibitor-IV	-0.147541
BRD-K12502280-001-01-5	TG-101348	-0.147541
BRD-K93747373-001-01-6	HG-5-113-01	-0.147541
BRD-K40087974-001-10-5	BRD-K40087974	-0.147541
BRD-K01436366-001-05-7	XMD-1150	-0.147541
BRD-K50387473-001-01-1	XMD-892	-0.147541
BRD-K32644160-001-07-3	BRD-K32644160	-0.147541
BRD-K62982419-001-01-2	cilomilast	-0.147541
BRD-K01436366-001-02-4	XMD-1150	-0.147541
BRD-K40175214-001-01-7	torin-1	-0.147541
BRD-K53959060-001-01-3	indirubin	-0.147541
BRD-K68336408-001-03-4	tyrphostin-AG-1478	-0.147541
BRD-K38615104-001-08-4	A-443644	-0.147541
BRD-K61250553-003-13-2	loperamide	-0.147541
BRD-A68739437-001-01-0	NPK76-II-72-1	-0.139344
BRD-K94176593-001-02-9	TWS-119	-0.139344
BRD-A62182663-001-01-4	YK-4279	-0.139344
BRD-A55594068-065-03-1	vinblastine	-0.139344
BRD-K11759662-001-01-0	BRD-K11759662	-0.139344
BRD-K50521229-001-01-2	BRD-K50521229	-0.139344
BRD-A80502530-001-01-2	cinobufagin	-0.139344
BRD-K83972459-001-01-9	JWE-035	-0.139344
BRD-K52911425-001-02-3	GDC-0941	-0.139344
BRD-K41859756-001-03-5	NVP-AUY922	-0.139344
BRD-A93206962-001-01-2	L-755507	-0.139344
BRD-K61323504-001-03-2	SB-225002	-0.139344
BRD-K84085265-001-01-3	CG-930	-0.139344
BRD-A47144777-001-02-5	dihydro-7-desacetyldeoxygedunin	-0.139344
BRD-U64289953-000-01-2	XMD-1185H	-0.139344
BRD-A69951442-001-01-3	dexamethasone	-0.139344
BRD-K01229043-001-01-6	BRD-K01229043	-0.139344
BRD-K45861246-001-08-4	azaperone	-0.139344
BRD-K83972459-001-02-7	JWE-035	-0.139344
BRD-K74761218-001-03-5	WT-171	-0.139344
BRD-K10361096-001-04-6	BRD-K10361096	-0.139344
BRD-K77987382-001-08-2	mebendazole	-0.139344
BRD-A88774919-001-02-8	doxycycline	-0.139344
BRD-K59456551-001-12-7	methotrexate	-0.139344
BRD-K93480852-001-02-2	KN-93	-0.139344
BRD-K94325918-001-03-8	kinetin-riboside	-0.139344
BRD-A84045418-001-01-5	calpeptin	-0.131148
BRD-K88560311-011-02-2	rucaparib	-0.131148
BRD-A32440707-001-01-1	BRD-A32440707	-0.131148
BRD-K30849099-001-07-6	MW-STK33-2A	-0.131148
BRD-K85402309-001-01-7	dovitinib	-0.131148
BRD-K15616905-001-01-5	CCCP	-0.131148
BRD-K86873305-236-13-9	piperacillin	-0.131148
BRD-K53878242-001-02-4	MMPX	-0.131148
BRD-K62792802-001-02-8	LY-83583	-0.131148
BRD-K18787491-001-07-8	U-0126	-0.131148
BRD-K10995081-001-15-4	perphenazine	-0.131148
BRD-A17065207-001-06-9	brefeldin-a	-0.131148
BRD-K00313977-019-01-1	BRD-K00313977	-0.131148
BRD-K41652870-001-01-9	BRD-K41652870	-0.131148
BRD-K59184148-001-13-3	SB-216763	-0.131148
BRD-A10303790-003-03-7	talampicillin	-0.131148
BRD-K33305493-001-02-9	BRD-K33305493	-0.131148
BRD-A71459254-001-02-8	cymarin	-0.131148
BRD-A81772229-001-01-6	simvastatin	-0.131148
BRD-K34533029-001-01-0	tyrphostin-AG-494	-0.131148
BRD-K49865102-001-01-9	PD-0325901	-0.131148
BRD-K30849099-001-07-6	MW-STK33-2A	-0.131148
BRD-K50907285-001-01-4	BRD-K50907285	-0.131148
BRD-K49404994-001-06-7	levetiracetam	-0.131148
BRD-K23412959-001-05-5	BRD-K23412959	-0.131148
BRD-K94353609-001-15-8	fluocinolone	-0.131148
BRD-K57282030-001-01-3	JW-7-24-1	-0.131148
BRD-K15419449-001-01-7	I-303059	-0.131148
BRD-K50128260-001-01-6	sildenafil	-0.131148
BRD-K91047982-001-01-6	BRD-K91047982	-0.131148
BRD-K83794624-001-01-7	pirarubicin	-0.131148
BRD-A02481876-001-09-9	importazole	-0.131148
BRD-K81473043-001-04-7	tanespimycin	-0.131148
BRD-A75935363-074-06-9	atracurium	-0.131148
BRD-K54256913-001-01-2	MK-1775	-0.122951
BRD-A51777634-001-01-0	VU-0418933-1	-0.122951
BRD-K66037923-001-04-4	BRD-K66037923	-0.122951
BRD-K03642198-300-01-7	AY-9944	-0.122951
BRD-A92439610-001-03-2	triamcinolone	-0.122951
BRD-K71799949-001-28-1	carbamazepine	-0.122951
BRD-K85402309-001-01-7	dovitinib	-0.122951
BRD-K62609077-001-02-2	scoulerine	-0.122951
BRD-K30381384-001-05-8	BRD-K30381384	-0.122951
BRD-A55756846-001-16-2	H-7	-0.122951
BRD-K30867024-003-01-7	SB-216641	-0.122951
BRD-K32828673-002-03-9	chelidonine	-0.122951
BRD-K95309561-001-19-7	dienestrol	-0.122951
BRD-K12502280-001-03-1	TG-101348	-0.122951
BRD-K31450967-001-02-2	ST-014075	-0.122951
BRD-A30655177-001-06-6	LFM-A13	-0.122951
BRD-K41859756-001-03-5	NVP-AUY922	-0.122951
BRD-K61323504-001-02-4	SB-225002	-0.122951
BRD-A35108200-001-11-2	dexamethasone	-0.122951
BRD-A65449987-001-06-2	flunisolide	-0.122951
BRD-K40965114-001-01-2	cyanopindolol	-0.122951
BRD-K85493820-001-01-6	KM-00927	-0.122951
BRD-K92817986-001-01-7	BJM-CSC-19	-0.122951
BRD-K68437527-001-02-8	EMF-bca1-60	-0.122951
BRD-K53414658-001-01-7	tivozanib	-0.122951
BRD-K70511574-001-01-0	sunitinib	-0.122951
BRD-K82823804-001-01-7	SA-792987	-0.122951
BRD-K08316444-001-04-3	rotenone	-0.122951
BRD-K01868942-001-02-1	RS-23597-190	-0.122951
BRD-K27305650-001-06-7	LY-294002	-0.122951
BRD-K82036761-003-07-0	sertraline	-0.122951
BRD-K25433859-003-14-8	maprotiline	-0.122951
BRD-K69676861-001-02-4	BRD-K69676861	-0.122951
BRD-K69888333-001-01-7	BRD-K69888333	-0.122951
BRD-K53318339-001-05-8	vinpocetine	-0.122951
BRD-K06792661-001-01-9	narciclasine	-0.122951
BRD-K12906962-001-02-1	dichlorobenzamil	-0.122951
BRD-K54256913-001-01-2	MK-1775	-0.122951
BRD-K94390040-019-01-9	BRD-K94390040	-0.122951
BRD-K00337317-001-01-7	NU-7441	-0.122951
BRD-K66353228-001-08-8	zoxazolamine	-0.122951
BRD-K66902379-001-01-4	BRD-K66902379	-0.122951
BRD-K31342827-001-05-4	bisindolylmaleimide	-0.122951
BRD-K88677950-001-01-3	PD-198306	-0.122951
BRD-K64881305-001-01-1	ispinesib	-0.122951
BRD-K90999434-003-01-9	BRD-K90999434	-0.122951
BRD-K18190982-002-01-2	COT-10b	-0.114754
BRD-K55127335-001-05-5	BRD-K55127335	-0.114754
BRD-K06854232-001-03-3	AM-580	-0.114754
BRD-K33720404-001-01-9	BRD-K33720404	-0.114754
BRD-K82732294-001-05-8	BRD-K82732294	-0.114754
BRD-K14441456-001-01-2	tyrphostin-AG-556	-0.114754
BRD-U88459701-000-01-8	atorvastatin	-0.114754
BRD-A83326220-001-04-2	brazilin	-0.114754
BRD-K04923131-001-11-3	GSK-3-inhibitor-IX	-0.114754
BRD-K55420858-001-01-0	mirin	-0.114754
BRD-K38625260-019-01-0	BRD-K38625260	-0.114754
BRD-K16940042-001-01-2	BRD-K16940042	-0.114754
BRD-K71599932-001-01-1	BRD-K71599932	-0.114754
BRD-K34581968-001-01-2	BMS-536924	-0.114754
BRD-K52163391-001-05-4	BRD-K52163391	-0.114754
BRD-A93975555-001-06-4	BRD-A93975555	-0.114754
BRD-K09549677-300-02-6	mibefradil	-0.114754
BRD-K72420232-001-02-4	WZ-4002	-0.114754
BRD-K51575138-001-01-7	TPCA-1	-0.114754
BRD-A34817987-001-11-8	itraconazole	-0.114754
BRD-A33447119-001-03-3	oxfendazole	-0.114754
BRD-K26664453-001-03-4	cytochalasin-b	-0.114754
BRD-K28360340-001-01-8	TW-37	-0.114754
BRD-K94325918-001-03-8	kinetin-riboside	-0.114754
BRD-K22134346-001-11-6	simvastatin	-0.114754
BRD-K50387473-001-03-7	XMD-892	-0.114754
BRD-K90970920-001-01-5	BRD-K90970920	-0.114754
BRD-K94390040-019-01-9	BRD-K94390040	-0.114754
BRD-K69932463-001-03-1	AZD-8055	-0.114754
BRD-K80622725-001-10-2	STK-397047	-0.114754
BRD-K87947369-001-01-6	tozasertib	-0.114754
BRD-K55420858-001-01-0	mirin	-0.114754
BRD-K31706415-001-01-7	BRD-K31706415	-0.114754
BRD-K31268420-001-01-1	NSC-693868	-0.114754
BRD-K18724229-019-01-5	BRD-K18724229	-0.114754
BRD-K64800655-001-03-3	PHA-793887	-0.114754
BRD-A84045418-001-01-5	calpeptin	-0.114754
BRD-K31920458-001-03-8	mestranol	-0.114754
BRD-K41859756-001-03-5	NVP-AUY922	-0.114754
BRD-K71430621-001-02-3	clobenpropit	-0.114754
BRD-K76840893-003-01-7	RS-17053	-0.114754
BRD-K59980915-001-01-0	BRD-K59980915	-0.114754
BRD-A26595446-001-08-1	BRD-A26595446	-0.114754
BRD-K89997465-003-33-1	chlorpromazine	-0.114754
BRD-K89209981-001-01-7	BRD-K89209981	-0.114754
BRD-K99818283-001-01-8	PIK-90	-0.114754
BRD-A98444709-001-04-6	BRD-A98444709	-0.114754
BRD-K12502280-001-01-5	TG-101348	-0.114754
BRD-K01493881-001-19-5	apigenin	-0.114754
BRD-A81795050-003-01-7	U-18666A	-0.114754
BRD-K20285085-001-01-4	fostamatinib	-0.114754
BRD-A18579359-001-02-3	wiskostatin	-0.114754
BRD-K26521938-001-04-9	dinoprostone	-0.114754
BRD-K14618467-003-01-8	IKK-16	-0.114754
BRD-K62810658-001-05-6	PD-98059	-0.114754
BRD-K02641134-001-01-1	BRD-K02641134	-0.114754
BRD-K18726304-019-01-8	BRD-K18726304	-0.114754
BRD-K29950728-048-08-3	clomifene	-0.114754
BRD-A25170757-001-05-3	BRD-A25170757	-0.114754
BRD-K33396764-001-02-0	alpha-linolenic-acid	-0.114754
BRD-U44700465-000-01-4	HG-5-88-01	-0.114754
BRD-K64890080-001-03-9	BI-2536	-0.114754
BRD-K30351863-019-01-2	BRD-K30351863	-0.114754
BRD-K34387287-001-01-8	BRD-K34387287	-0.114754
BRD-K30849099-001-07-6	MW-STK33-2A	-0.114754
BRD-K19540840-001-01-1	saracatinib	-0.114754
BRD-K05104363-001-05-0	PD-184352	-0.114754
BRD-K95842463-001-01-4	BRD-K95842463	-0.114754
BRD-K07265709-003-01-5	razoxane	-0.114754
BRD-K49371609-310-01-1	PIK-75	-0.114754
BRD-K63068307-001-01-4	ZSTK-474	-0.114754
BRD-A06352418-001-20-0	terfenadine	-0.114754
BRD-K11540476-001-05-1	EMF-BCA1-64	-0.106557
BRD-A26002865-001-01-5	verrucarin-a	-0.106557
BRD-K76810206-001-06-5	nicergoline	-0.106557
BRD-K12867552-001-01-3	THM-I-94	-0.106557
BRD-K89014967-001-01-9	AS-703026	-0.106557
BRD-K68690198-001-01-2	BRD-K68690198	-0.106557
BRD-K31912990-003-01-0	CGP-71683	-0.106557
BRD-K69932463-001-03-1	AZD-8055	-0.106557
BRD-K03406345-001-12-0	azacitidine	-0.106557
BRD-K20285085-001-01-4	fostamatinib	-0.106557
BRD-K94325918-001-03-8	kinetin-riboside	-0.106557
BRD-K74733595-001-02-9	APHA-compound-8	-0.106557
BRD-K36740062-001-02-5	GSK-1070916	-0.106557
BRD-K40094191-001-01-7	BRD-K40094191	-0.106557
BRD-A68739437-001-02-8	NPK76-II-72-1	-0.106557
BRD-K14939371-019-01-9	BRD-K14939371	-0.106557
BRD-K37549600-001-01-0	BRD-K37549600	-0.106557
BRD-K35483542-001-03-1	alitretinoin	-0.106557
BRD-K95337198-001-04-1	BRD-K95337198	-0.106557
BRD-K89687904-001-01-8	PKCbeta-inhibitor	-0.106557
BRD-A47829399-001-01-1	artesunate	-0.106557
BRD-K13514097-001-01-2	everolimus	-0.106557
BRD-K91623615-001-01-9	ABT-751	-0.106557
BRD-A11706664-001-01-1	triciribine	-0.106557
BRD-K06980535-003-15-0	promazine	-0.106557
BRD-K01253243-001-01-4	SB-590885	-0.106557
BRD-K23363278-001-01-3	CYT-997	-0.106557
BRD-K16189898-001-07-8	CHIR-99021	-0.106557
BRD-K69932463-001-03-1	AZD-8055	-0.106557
BRD-K83289131-001-01-4	CAY-10618	-0.106557
BRD-K64800655-001-03-3	PHA-793887	-0.106557
BRD-K05359840-001-05-3	BRD-K05359840	-0.106557
BRD-K85493820-001-01-6	KM-00927	-0.106557
BRD-K19136521-001-03-0	indirubin	-0.106557
BRD-A60414806-065-01-6	vincristine	-0.106557
BRD-K23363278-001-01-3	CYT-997	-0.106557
BRD-K52075715-001-03-4	oxibendazole	-0.106557
BRD-K05323277-001-05-1	MW-STK33-22	-0.106557
BRD-A68739437-001-01-0	NPK76-II-72-1	-0.106557
BRD-A18579359-001-02-3	wiskostatin	-0.106557
BRD-K94441233-001-03-1	mevastatin	-0.106557
BRD-K95976153-001-01-5	BRD-K95976153	-0.106557
BRD-K32485462-001-01-9	BRD-K32485462	-0.106557
BRD-A39646320-001-01-3	HC-toxin	-0.106557
BRD-K37865504-001-02-5	LY-2183240	-0.106557
BRD-K10361096-001-04-6	BRD-K10361096	-0.106557
BRD-K17743125-001-03-5	belinostat	-0.106557
BRD-A15297126-001-03-5	fluocinonide	-0.106557
BRD-K27520107-003-05-8	BRD-K27520107	-0.106557
BRD-K03816923-001-04-7	rottlerin	-0.106557
BRD-K94841585-001-02-8	emodic-acid	-0.106557
BRD-K19136521-001-03-0	indirubin	-0.106557
BRD-U66370498-000-01-0	androstanol	-0.106557
BRD-K84996949-001-01-5	sinensetin	-0.106557
BRD-K01976263-003-04-5	emetine	-0.106557
BRD-A01320529-001-05-9	salmeterol	-0.106557
BRD-K62310379-001-03-0	fluticasone	-0.106557
BRD-K37991163-003-06-8	paroxetine	-0.106557
BRD-K00954209-001-01-0	BRD-K00954209	-0.106557
BRD-K93754473	tamoxifen	-0.106557
BRD-K81062487-001-01-7	taurocholic-acid	-0.106557
BRD-U87780043-000-01-5	XMD-132	-0.106557
BRD-K77830450-001-02-4	forskolin	-0.106557
BRD-K80738081-001-29-4	resveratrol	-0.106557
BRD-K62012036-001-06-0	acitretin	-0.106557
BRD-K77239206-001-05-8	BRD-K77239206	-0.106557
BRD-K53959060-001-01-3	indirubin	-0.106557
BRD-K56334280-001-01-0	amonafide	-0.106557
BRD-K14618467-003-01-8	IKK-16	-0.106557
BRD-K87947369-001-01-6	tozasertib	-0.106557
BRD-K08502430-001-01-0	angiogenesis-inhibitor	-0.106557
BRD-K97764662-001-09-0	PD-173074	-0.106557
BRD-K12502280-001-01-5	TG-101348	-0.106557
BRD-A07000685-001-03-6	hydrocortisone	-0.106557
BRD-K50384076-001-01-9	7,4'-dihydroxyflavone	-0.106557
BRD-K50234570-001-06-6	EMF-bca1-16	-0.106557
BRD-A23723433-001-01-2	paclitaxel	-0.106557
BRD-K87343924-001-02-4	wortmannin	-0.106557
BRD-K05104363-001-02-7	PD-184352	-0.106557
BRD-K49865102-001-01-9	PD-0325901	-0.106557
BRD-K30351863-019-01-2	BRD-K30351863	-0.106557
BRD-K22832646-001-06-2	MW-STK33-1A	-0.106557
BRD-K44640865-019-01-0	VU-0365121-1	-0.106557
BRD-A39646320-001-01-3	HC-toxin	-0.106557
BRD-K50891186-001-03-6	GR-103691	-0.106557
BRD-A49765801-001-03-3	fludroxycortide	-0.106557
BRD-K00313977-019-01-1	BRD-K00313977	-0.106557
BRD-K04136539-001-03-7	BRD-K04136539	-0.106557
BRD-K82971429-001-01-9	BRD-K82971429	-0.106557
BRD-K49810818-001-01-0	sorafenib	-0.106557

## Sheet: Cmap-TCGA
Additional file 6: Table S5. Drug or small molecule compounds predicted using L1000FWD and CMap tools.
Drug or small molecule compound prediction results of CMap tool in the TCGA cohort
ID	Drug or small molecule compound	Cell lines	Dose	Time	Mechanism of action (moa)	Connected score (cs)	Normalized connected score	FDR
BRD-K90239174	AMG-487	THP1	0.08 uM	24 h	CC chemokine receptor antagonist	-0.6803	-1.9188	15.6536
BRD-K73575094	BRD-K73575094	HA1E	20 uM	24 h	-666	-0.6787	-1.9142	15.6536
BRD-A25004090	erastin	A549	10 uM	24 h	Ion channel antagonist	-0.6688	-1.8862	15.6536
BRD-K90868879	canagliflozin	A375	0.08 uM	24 h	Sodium channel inhibitor	-0.6684	-1.8853	15.6536
BRD-K94512704	spiramide	SKB	10 uM	24 h	Dopamine receptor antagonist|Serotonin receptor antagonist	-0.6589	-1.8584	15.6536
BRD-K47703442	BRD-K47703442	ASC	10 uM	24 h	-666	-0.6407	-1.8072	15.6536
BRD-K68132782	terbinafine	HA1E	2.22 uM	24 h	Fungal squalene epoxidase inhibitor	-0.6389	-1.8019	15.6536
BRD-A18917088	estradiol	HCC515	10 uM	24 h	Estrogen receptor agonist	-0.6295	-1.7754	15.6536
BRD-K53857191	risperidone	THP1	2.22 uM	24 h	Dopamine receptor antagonist|Serotonin receptor antagonist	-0.6292	-1.7747	15.6536
BRD-K14870255	R-428	HEPG2	0.125 uM	24 h	AXL kinase inhibitor	-0.6249	-1.7627	15.6536
BRD-K31060354	BRD-K31060354	VCAP	4 uM	24 h	-666	-0.624	-1.7601	15.6536
BRD-K17583574	BRD-K17583574	VCAP	4 uM	24 h	-666	-0.6234	-1.7582	15.6536
BRD-K96042922	etanidazole	A375	0.08 uM	24 h	Bacterial cell wall synthesis inhibitor	-0.6225	-1.7558	15.6536
BRD-K99946902	hexylresorcinol	HA1E	10 uM	24 h	Anesthetic - local	-0.6208	-1.7511	15.6536
BRD-K31096204	BRD-K31096204	U2OS	10 uM	6 h	-666	-0.6187	-1.7449	15.6536
BRD-K61662457	CAY-10594	HEPG2	10 uM	24 h	Phospholipase inhibitor	-0.6183	-1.7439	15.6536
BRD-K76719364	GS-9973	KMS34	10 uM	24 h	Syk inhibitor	-0.6176	-1.7418	15.6536
BRD-K68103045	CGS-20625	PC3	0.08 uM	24 h	Benzodiazepine receptor agonist	-0.6161	-1.7378	15.6536
BRD-K48300629	zonisamide	HA1E	0.25 uM	24 h	Sodium channel inhibitor|Calcium channel blocker	-0.6161	-1.7376	15.6536
BRD-K04833372	GSK-1904529A	MDAMB231	10 uM	3 h	IGF-1 inhibitor	-0.6143	-1.7326	15.6536
BRD-K45542189	diethylcarbamazine	YAPC	0.04 uM	24 h	Lipoxygenase inhibitor	-0.6142	-1.7324	15.6536
BRD-K63712959	temoporfin	A375	10 uM	24 h	Radical formation stimulant	-0.6137	-1.731	15.6536
BRD-K12502280	TG-101348	HA1E	3.33 uM	24 h	JAK inhibitor|FLT3 inhibitor	-0.6136	-1.7307	15.6536
BRD-A62591245	BRD-A62591245	HCT116	0.125 uM	24 h	-666	-0.6109	-1.7231	15.6536
BRD-K60997853	PHA-848125	A375	0.25 uM	24 h	CDK inhibitor|Growth factor receptor inhibitor	-0.6096	-1.7195	15.6536
BRD-K63630713	etacrynic-acid	PC3	10 uM	24 h	Sodium channel inhibitor	-0.6087	-1.717	15.6536
BRD-K57080016	selumetinib	KMS34	10 uM	24 h	MEK inhibitor	-0.6084	-1.7159	15.6536
BRD-K20526256	HG-14-10-04	CD34	10 uM	24 h	-666	-0.6075	-1.7133	15.6536
BRD-K79090631	CGP-60474	CD34	1.11 uM	24 h	CDK inhibitor	-0.6059	-1.709	15.6536
BRD-K47554101	eperezolid	MCF7	10 uM	48 h	Bacterial 30S ribosomal subunit inhibitor	-0.6057	-1.7085	15.6536
BRD-A09722536	cyclophosphamide	SKMEL5	0.01 uM	24 h	DNA alkylating agent	-0.605	-1.7063	15.6536
BRD-K77396579	NVP-DPP728	PC3	10 uM	24 h	Dipeptidyl peptidase inhibitor	-0.6048	-1.7058	15.6536
BRD-K68392338	ZK-93426	YAPC	10 uM	24 h	Benzodiazepine receptor antagonist	-0.6039	-1.7033	15.6536
BRD-K83634925	BRD-K83634925	HT29	0.04 uM	24 h	-666	-0.6032	-1.7015	15.6536
BRD-K36381762	BRD-K36381762	PC3	1.11 uM	24 h	Opioid receptor antagonist	-0.603	-1.7008	15.6536
BRD-K73635724	BRD-K73635724	U2OS	10 uM	6 h	-666	-0.6028	-1.7002	15.6536
BRD-K28178212	GW-441756	A549	10 uM	6 h	-666	-0.602	-1.6979	15.6536
BRD-K99161484	BRD-K99161484	VCAP	4 uM	6 h	-666	-0.6017	-1.6972	15.6536
BRD-K62153980	BRD-K62153980	PC3	4 uM	24 h	-666	-0.6014	-1.6963	15.6536
CMAP-PRISM-1B-PARENT	CMAP-PRISM-1B-PARENT	A375	10 uM	24 h	-666	-0.6007	-1.6943	15.6536
BRD-K97440753	BRD-K97440753	MCF10A	0.03 uM	24 h	Adrenergic receptor antagonist|Prolactin inhibitor	-0.6006	-1.6941	15.6536
BRD-K33269038	BRD-K33269038	PC3	3.33 uM	24 h	-666	-0.6006	-1.6939	15.6536
BRD-K97863768	prothionamide	NPC	10 uM	24 h	Mycobacterium tuberculosis enoyl-[acyl-carrier-protein] reductase [NADH] (inhA) inhibitor	-0.5993	-1.6904	15.6536
BRD-K67017579	cilostazol	A375	0.74 uM	24 h	Phosphodiesterase inhibitor	-0.5993	-1.6904	15.6536
BRD-K98645985	BRD-K98645985	A375	20 uM	24 h	-666	-0.5992	-1.69	15.6536
BRD-A22032524	amlodipine	ASC	10 uM	24 h	Calcium channel blocker	-0.5987	-1.6887	15.6536
BRD-K55013654	lorcaserin	MCF10A	0.25 uM	24 h	Serotonin receptor agonist	-0.5979	-1.6864	15.6536
BRD-K33734659	BRD-K33734659	U2OS	10 uM	6 h	-666	-0.5971	-1.6842	15.6536
BRD-K36862742	hydroflumethiazide	THP1	0.25 uM	24 h	Sodium channel inhibitor	-0.5963	-1.6818	15.6536
BRD-K69672299	BRD-K69672299	U2OS	10 uM	6 h	-666	-0.5962	-1.6817	15.6536
BRD-K46290096	preladenant	MCF10A	0.74 uM	24 h	Adenosine receptor antagonist	-0.596	-1.6811	15.6536
BRD-K68693535	lidamidine	A375	0.25 uM	24 h	Adrenergic receptor agonist	-0.5946	-1.6772	15.6536
BRD-K03614649	BRD-K03614649	PC3	0.06 uM	24 h	-666	-0.5944	-1.6766	15.6536
BRD-K29555132	arachidonamide	PHH	10 uM	24 h	Cannabinoid receptor agonist	-0.5941	-1.6756	15.6536
BRD-K28863208	PNU-282987	PHH	10 uM	24 h	Cholinergic receptor agonist	-0.5941	-1.6756	15.6536
BRD-A26423207	sparfloxacin	A375	10 uM	24 h	Bacterial DNA Gyrase inhibitor	-0.5939	-1.675	15.6536
BRD-K26291134	BRD-K26291134	U2OS	10 uM	6 h	-666	-0.5937	-1.6746	15.6536
BRD-K19295594	gossypol	NALM6	2.5 uM	24 h	BCL inhibitor|MCL1 inhibitor	-0.5934	-1.6737	15.6536
BRD-K48062199	GSK-2801	PC3	10 uM	24 h	Bromodomain inhibitor	-0.5933	-1.6733	15.6536
BRD-K99383816	ftorafur	HUVEC	10 uM	24 h	Thymidylate synthase inhibitor	-0.5932	-1.6731	15.6536
BRD-A54635441	levopropoxyphene	MCF7	10 uM	6 h	Antitussive	-0.5927	-1.6717	15.6536
BRD-K37638153	BRD-K37638153	U2OS	10 uM	6 h	-666	-0.5924	-1.6708	15.6536
BRD-K57080016	selumetinib	MINO	0.04 uM	24 h	MEK inhibitor	-0.5924	-1.6708	15.6536
BRD-K15170068	swainsonine	PC3	0.08 uM	24 h	Alpha mannosidase inhibitor	-0.5923	-1.6707	15.6536
BRD-K96936751	bretazenil	MDAMB231	3.33 uM	24 h	GABA receptor agonist	-0.5923	-1.6707	15.6536
BRD-K65592642	BRD-K65592642	YAPC	10 uM	6 h	Gamma secretase inhibitor	-0.5922	-1.6704	15.6536
BRD-K96342952	tobramycin	MCF10A	0.04 uM	24 h	Bacterial 30S ribosomal subunit inhibitor	-0.5921	-1.67	15.6536
BRD-K36619075	BRD-K36619075	PC3	4 uM	24 h	-666	-0.592	-1.6698	15.6536
BRD-A62879835	rifaximin	PC3	0.125 uM	24 h	RNA synthesis inhibitor	-0.5918	-1.6693	15.6536
BRD-A83695761	chromanol	A375	10 uM	24 h	Potassium channel antagonist	-0.5912	-1.6676	15.6536
BRD-K80832690	BRD-K80832690	PC3	10 uM	24 h	-666	-0.5911	-1.6671	15.6536
BRD-K82795137	loratadine	HT29	10 uM	24 h	Histamine receptor antagonist	-0.5906	-1.6658	15.6536
BRD-K45841694	IU1	A375	1.11 uM	24 h	Ubiquitin C-terminal hydrolase inhibitor	-0.5903	-1.6648	15.6536
BRD-K26766547	BRD-K26766547	PC3	4 uM	24 h	-666	-0.5902	-1.6646	15.6536
BRD-K64890080	BI-2536	YAPC	2.22 uM	24 h	PLK inhibitor	-0.5889	-1.661	15.6536
BRD-K62363391	dapsone	HA1E	2.22 uM	24 h	Bacterial antifolate	-0.5886	-1.6602	15.6536
BRD-K00673382	famotidine	HA1E	0.74 uM	24 h	Histamine receptor antagonist	-0.5878	-1.658	15.6536
BRD-K70507123	doxofylline	PC3	0.01 uM	24 h	Adenosine receptor antagonist	-0.5873	-1.6565	15.6536
BRD-K31342827	BRD-K31342827	A375	3.33 uM	24 h	CDK inhibitor|PKC inhibitor	-0.587	-1.6556	15.6536
BRD-A92177080	betamethasone-acetate	HCC515	10 uM	6 h	Glucocorticoid receptor agonist	-0.5869	-1.6555	15.6536
BRD-K75478907	GS-39783	A375	10 uM	24 h	GABA receptor antagonist	-0.5862	-1.6534	15.6536
BRD-K69054398	BRD-K69054398	VCAP	4 uM	24 h	-666	-0.5859	-1.6525	15.6536
BRD-K09631521	thiotepa	PHH	10 uM	24 h	Cytochrome P450 inhibitor	-0.5857	-1.6519	15.6536
BRD-K68988758	BRD-K68988758	VCAP	4 uM	24 h	-666	-0.5851	-1.6504	15.6536
BRD-K81458380	CX-4945	A375	3.33 uM	24 h	Casein kinase inhibitor	-0.5848	-1.6495	15.6536
BRD-K03642198	AY-9944	PC3	10 uM	24 h	-666	-0.5845	-1.6487	15.6536
BRD-K62387885	basimglurant	HA1E	10 uM	24 h	Glutamate receptor antagonist	-0.5844	-1.6483	15.6536
BRD-A65013509	oxybutynin	HELA	10 uM	24 h	Acetylcholine receptor antagonist	-0.5844	-1.6483	15.6536
BRD-K08446710	BRD-K08446710	PC3	4 uM	24 h	-666	-0.5842	-1.6476	15.6536
BRD-K08109215	I-BET-762	ASC	3.33 uM	24 h	Bromodomain inhibitor	-0.584	-1.6473	15.6536
BRD-K96862998	pirfenidone	MCF7	0.03 uM	24 h	TGF-beta receptor inhibitor	-0.5838	-1.6466	15.6536
BRD-K51033547	tramadol	HT29	2.22 uM	24 h	Opioid receptor agonist|Norepinephrine reuptake inhibitor|Serotonin reuptake inhibitor	-0.5833	-1.6453	15.6536
BRD-K29736077	BRD-K29736077	A375	4 uM	24 h	-666	-0.5832	-1.6448	15.6536
BRD-K91315211	betahistine	HT29	0.01 uM	24 h	Histamine receptor agonist|Histamine receptor antagonist	-0.5825	-1.6429	15.6536
BRD-K76087207	BRD-K76087207	U2OS	10 uM	6 h	-666	-0.5825	-1.6428	15.6536
BRD-K13566078	BMS-345541	A375	3.33 uM	24 h	IKK inhibitor	-0.5819	-1.6411	15.6536
BRD-K57080016	selumetinib	BJAB	2.5 uM	24 h	MEK inhibitor	-0.5816	-1.6405	15.6536
BRD-K69932463	AZD-8055	HS578T	0.12 uM	3 h	MTOR inhibitor	-0.5814	-1.64	15.6536
BRD-K25050358	BRD-K25050358	HT29	10 uM	24 h	-666	-0.5811	-1.6389	15.6536
BRD-K88573743	A-443654	NALM6	0.125 uM	24 h	-666	-0.5804	-1.6371	15.6536
BRD-K93480852	KN-93	SKB	10 uM	24 h	Calcium channel blocker	-0.58	-1.636	15.6536
BRD-K73788182	BRD-K73788182	PC3	10 uM	24 h	-666	-0.58	-1.6358	15.6536
BRD-A98283014	calmidazolium	HCC515	10 uM	6 h	Calcium channel blocker|Calmodulin antagonist	-0.5797	-1.635	15.6536
BRD-A78723049	cefotetan	HA1E	0.04 uM	24 h	Bacterial cell wall synthesis inhibitor	-0.5795	-1.6344	15.6536
BRD-K50387473	XMD-892	MDAMB231	10 uM	24 h	MAP kinase inhibitor	-0.5794	-1.6343	15.6536
BRD-K11758216	RAN-03	ASC	10 uM	24 h	-666	-0.5793	-1.634	15.6536
BRD-K28508449	BRD-K28508449	U2OS	10 uM	6 h	-666	-0.5788	-1.6326	15.6536
BRD-K97472745	gestrinone	MDAMB231	10 uM	24 h	Progesterone receptor antagonist	-0.5787	-1.6323	15.6536
BRD-K48068743	teneligliptin	THP1	0.08 uM	24 h	Dipeptidyl peptidase inhibitor	-0.5785	-1.6318	15.6536
BRD-K77286328	reversine	PHH	10 uM	24 h	Aurora kinase inhibitor	-0.5785	-1.6316	15.6536
BRD-K42091312	BRD-K42091312	SKB	10 uM	24 h	-666	-0.5785	-1.6316	15.6536
BRD-K17181267	BRD-K17181267	HCC515	20 uM	24 h	-666	-0.5785	-1.6316	15.6536
BRD-A20131130	BRD-A20131130	HEK293	2.22 uM	24 h	Adenylyl cyclase inhibitor	-0.578	-1.6303	15.6536
BRD-A54880345	etomidate	MCF10A	0.25 uM	24 h	Membrane integrity inhibitor|Membrane permeability inhibitor|GABA receptor modulator	-0.5777	-1.6294	15.6536
BRD-K50590187	capsaicin	MDAMB231	0.25 uM	24 h	TRPV agonist	-0.5777	-1.6293	15.6536
BRD-A69275535	pinitol	A375	0.01 uM	24 h	Gamma secretase inhibitor	-0.5775	-1.6288	15.6536
BRD-K53878242	MMPX	ASC	10 uM	24 h	-666	-0.5774	-1.6286	15.6536
BRD-K92428232	GSK-461364	TMD8	10 uM	4 h	PLK inhibitor	-0.5767	-1.6267	15.6536
BRD-K23228615	GDC-0980	HA1E	10 uM	24 h	MTOR inhibitor|PI3K inhibitor	-0.5765	-1.6259	15.6536
BRD-K56104152	oxiconazole	THP1	10 uM	24 h	Bacterial cell wall synthesis inhibitor	-0.5762	-1.6253	15.6536
BRD-K96352593	BRD-K96352593	A375	10 uM	24 h	-666	-0.576	-1.6246	15.6536
BRD-A36884011	BRD-A36884011	ASC	10 uM	24 h	-666	-0.5753	-1.6226	15.6536
BRD-K30129319	BRD-K30129319	HEPG2	0.04 uM	24 h	-666	-0.575	-1.6219	15.6536
BRD-K63399564	BRD-K63399564	HCC515	10 uM	6 h	-666	-0.5744	-1.6202	15.6536
BRD-K52959179	BRD-K52959179	PC3	4 uM	24 h	-666	-0.5741	-1.6194	15.6536
BRD-K76205745	losartan	PC3	0.04 uM	24 h	Angiotensin receptor antagonist	-0.574	-1.619	15.6536
BRD-K29232285	BRD-K29232285	A375	10 uM	24 h	-666	-0.5736	-1.618	15.6536
BRD-K02526659	BRD-K02526659	PC3	0.04 uM	24 h	-666	-0.5733	-1.617	15.6536
BRD-K98596482	BRD-K98596482	A375	0.125 uM	24 h	-666	-0.5733	-1.6169	15.6536
BRD-K24053527	BRD-K24053527	ASC	10 uM	24 h	-666	-0.5732	-1.6168	15.6536
BRD-K95260951	asenapine	YAPC	1.11 uM	24 h	Dopamine receptor antagonist|Serotonin receptor antagonist	-0.5727	-1.6152	15.6536
BRD-K10685794	BRD-K10685794	A375	1.11 uM	24 h	-666	-0.5725	-1.6148	15.6536
BRD-K74962003	BRD-K74962003	U2OS	10 uM	6 h	-666	-0.5725	-1.6147	15.6536
BRD-K29824954	BRD-K29824954	PC3	10 uM	24 h	-666	-0.5722	-1.6139	15.6536
BRD-K37142460	MI-2	KMS34	2.5 uM	24 h	-666	-0.5717	-1.6126	15.6536
BRD-A41145729	methoprene-acid	HCC515	10 uM	24 h	Retinoid receptor agonist	-0.5717	-1.6125	15.6536
BRD-K84466663	nelarabine	HUVEC	1.11 uM	24 h	DNA inhibitor|T cell inhibitor	-0.5717	-1.6125	15.6536
BRD-K97748753	BRD-K97748753	U2OS	10 uM	6 h	-666	-0.5712	-1.6111	15.6536
BRD-K63945320	dihydrosamidin	U2OS	10 uM	6 h	Nitric oxide production inhibitor|Phospholipase inhibitor|Platelet activating factor receptor antagonist	-0.5712	-1.6109	15.6536
BRD-K82236179	dicoumarol	PC3	0.01 uM	24 h	NADPH inhibitor	-0.5711	-1.6108	15.6536
BRD-K25200031	BRD-K25200031	U2OS	10 uM	6 h	-666	-0.5707	-1.6097	15.6536
BRD-A19037878	BRD-A19037878	CD34	1.11 uM	6 h	-666	-0.5704	-1.6089	15.6536
BRD-K11903927	vinylidene-chloride	MCF10A	100 uM	24 h	-666	-0.57	-1.6078	15.6536
BRD-A68009927	daunorubicin	PC3	0.04 uM	24 h	RNA synthesis inhibitor|Topoisomerase inhibitor	-0.5698	-1.6071	15.6536
BRD-K29192871	isosilybin-a	JURKAT	0.04 uM	24 h	-666	-0.5696	-1.6066	15.6536
BRD-A23683907	NAS-181	ASC	10 uM	24 h	Serotonin receptor antagonist	-0.5695	-1.6063	15.6536
BRD-K03816923	rottlerin	MCF10A	0.25 uM	24 h	MAP kinase inhibitor|Protein kinase inhibitor	-0.5695	-1.6062	15.6536
BRD-A36165599	BRD-A36165599	HCC515	10 uM	6 h	-666	-0.5692	-1.6054	15.6536
BRD-K42948882	AMD-11070	PC3	0.125 uM	24 h	CC chemokine receptor antagonist	-0.5692	-1.6054	15.6536
BRD-K98143437	SB-239063	HEPG2	10 uM	6 h	-666	-0.5684	-1.6033	15.6536
BRD-K90417362	BRD-K90417362	A375	10 uM	6 h	-666	-0.5684	-1.6031	15.6536
BRD-A43188678	BRD-A43188678	SKB	10 uM	24 h	-666	-0.5682	-1.6027	15.6536
BRD-K51413232	BRD-K51413232	VCAP	4 uM	24 h	-666	-0.5682	-1.6027	15.6536
BRD-K28043081	BRD-K28043081	A375	4 uM	24 h	-666	-0.5681	-1.6023	15.6536
BRD-K68232650	lacosamide	JURKAT	2.22 uM	24 h	Collapsin response mediator protein stimulant|Sodium channel blocker	-0.5677	-1.6013	15.6536
BRD-A07704283	isofloxythepin	A375	0.25 uM	24 h	Dopamine receptor antagonist	-0.5674	-1.6003	15.6536
BRD-K19433082	BRD-K19433082	A375	10 uM	24 h	-666	-0.5673	-1.6002	15.6536
BRD-M89827113	levcromakalim	PC3	0.03 uM	24 h	Potassium channel activator	-0.5673	-1.6	15.6536
BRD-K80954687	BRD-K80954687	PC3	10 uM	24 h	-666	-0.5671	-1.5996	15.6536
BRD-A49160188	donepezil	HT29	0.25 uM	24 h	Acetylcholinesterase inhibitor	-0.5671	-1.5994	15.6536
BRD-K66221011	BRD-K66221011	HCC515	0.125 uM	24 h	-666	-0.5669	-1.5991	15.6536
BRD-K78096648	oxiperomide	HT29	10 uM	24 h	Dopamine receptor antagonist	-0.5669	-1.5989	15.6536
BRD-K48367671	febuxostat	A375	0.03 uM	24 h	Xanthine oxidase inhibitor	-0.5668	-1.5986	15.6536
BRD-K14529030	meisoindigo	PC3	2.22 uM	24 h	STAT inhibitor	-0.5667	-1.5984	15.6536
BRD-K13533483	cyclosporin-a	ASC	10 uM	24 h	Calcineurin inhibitor	-0.5666	-1.598	15.6536
BRD-K45401373	betulinic-acid	ASC	10 uM	24 h	Apoptosis stimulant|Caspase activator|Diacylglycerol O acyltransferase inhibitor|HIV inhibitor|NFKB activator|SARS coronavirus 3C-like protease inhibitor|Topoisomerase inhibitor	-0.5663	-1.5974	15.6536
BRD-K89732114	trifluoperazine	HA1E	10 uM	24 h	Dopamine receptor antagonist	-0.5659	-1.5961	15.6536
BRD-K95837862	JDTic	A375	10 uM	24 h	Opioid receptor antagonist	-0.5658	-1.5958	15.6536
BRD-K91495480	AGP-103	HA1E	0.08 uM	24 h	Membrane integrity inhibitor	-0.5657	-1.5957	15.6536
BRD-K10706131	rivastigmine	PC3	10 uM	24 h	Acetylcholinesterase inhibitor	-0.5657	-1.5956	15.6536
BRD-A61793559	metolazone	JURKAT	0.37 uM	24 h	Carbonic anhydrase inhibitor	-0.5657	-1.5956	15.6536
BRD-A29800834	dimethoxane	MCF10A	100 uM	24 h	-666	-0.5654	-1.5946	15.6536
BRD-K75436517	BRD-K75436517	A549	4 uM	24 h	-666	-0.5653	-1.5943	15.6536
BRD-U64521890	XMD-16144	PC3	3.33 uM	24 h	-666	-0.5652	-1.594	15.6536
BRD-A37110558	BRD-A37110558	SKMEL5	2.5 uM	24 h	-666	-0.5651	-1.5939	15.6536
BRD-K72922393	linsidomine	YAPC	0.08 uM	24 h	Nitric oxide donor	-0.565	-1.5936	15.6536
BRD-K26801045	pipamperone	SKB	10 uM	24 h	Dopamine receptor antagonist	-0.565	-1.5936	15.6536
BRD-A33084557	tioconazole	MDAMB231	0.03 uM	24 h	Sterol demethylase inhibitor	-0.565	-1.5935	15.6536
BRD-K01253243	SB-590885	PC3	10 uM	24 h	RAF inhibitor	-0.5648	-1.5932	15.6536
BRD-K37872686	tirofiban	JURKAT	2.22 uM	24 h	Platelet aggregation inhibitor|Structural glycoprotein antagonist	-0.5648	-1.5931	15.6536
BRD-K47983010	BX-795	ASC	10 uM	24 h	IKK inhibitor	-0.5647	-1.5927	15.6536
BRD-A33697453	fenticonazole	HA1E	0.04 uM	24 h	Bacterial cell wall synthesis inhibitor	-0.5647	-1.5926	15.6536
BRD-K75887136	BRD-K75887136	HT29	4 uM	24 h	-666	-0.5645	-1.5922	15.6536
BRD-A29854054	lorglumide	A375	2.22 uM	24 h	CCK receptor antagonist	-0.5645	-1.5921	15.6536
BRD-K56115039	BU-226	PC3	3.33 uM	24 h	Imidazoline receptor agonist|Imidazoline ligand	-0.5642	-1.5914	15.6536
BRD-K11911061	GR-127935	ASC	10 uM	24 h	Serotonin receptor antagonist	-0.5641	-1.591	15.6536
BRD-K01717817	BRD-K01717817	U2OS	10 uM	6 h	-666	-0.564	-1.5909	15.6536
BRD-K74189021	BRD-K74189021	HCC515	10 uM	6 h	-666	-0.5639	-1.5904	15.6536
BRD-K88527653	BRD-K88527653	U2OS	10 uM	6 h	-666	-0.5637	-1.59	15.6536
BRD-K22385716	LY-303511	PC3	10 uM	24 h	Casein kinase inhibitor|PI3K inhibitor	-0.5637	-1.59	15.6536
BRD-A63675168	brivudine	MCF10A	0.74 uM	24 h	DNA inhibitor	-0.5634	-1.589	15.6536
BRD-K44227013	ponatinib	CD34	0.37 uM	24 h	Bcr-Abl inhibitor|FLT3 inhibitor|PDGFR inhibitor	-0.5633	-1.5889	15.6536
BRD-K69406317	BRD-K69406317	A375	10 uM	24 h	-666	-0.5633	-1.5888	15.6536
BRD-K36515664	BRD-K36515664	U2OS	10 uM	6 h	-666	-0.5632	-1.5886	15.6536
BRD-K82488679	BRD-K82488679	PC3	10 uM	24 h	-666	-0.563	-1.588	15.6536
BRD-K67626012	BRD-K67626012	PC3	4 uM	24 h	-666	-0.563	-1.5879	15.6536
BRD-K93176491	BRD-K93176491	U2OS	10 uM	6 h	-666	-0.5629	-1.5877	15.6536
BRD-K83186168	AZD-1981	MCF7	0.04 uM	24 h	CRTH receptor antagonist	-0.5628	-1.5874	15.6536
BRD-K67445247	flurofamide	A375	3.33 uM	24 h	Urease inhibitor	-0.5627	-1.5872	15.6536
BRD-K93767137	oseltamivir-carboxylate	A375	0.74 uM	24 h	Neuraminidase inhibitor	-0.5627	-1.5871	15.6536
BRD-K12002134	megestrol	A375	10 uM	6 h	Progesterone receptor agonist	-0.5623	-1.5861	15.6536
BRD-K73911580	BRD-K73911580	U2OS	10 uM	6 h	-666	-0.5624	-1.5861	15.6536
BRD-K07667918	linsitinib	A375	0.37 uM	24 h	-666	-0.5622	-1.5858	15.6536
BRD-K61195623	BRD-K61195623	A375	10 uM	24 h	Tubulin inhibitor|Angiogenesis inhibitor|Apoptosis stimulant	-0.5621	-1.5854	15.6536
BRD-K83634925	BRD-K83634925	PC3	0.125 uM	24 h	-666	-0.5619	-1.585	15.6536
BRD-K71670746	BRD-K71670746	ASC	10 uM	24 h	-666	-0.5617	-1.5842	15.6536
BRD-K39827602	BRD-K39827602	A375	4 uM	24 h	-666	-0.5613	-1.5831	15.6536
BRD-K93255255	indoximod	YAPC	0.74 uM	24 h	Indoleamine 2,3-dioxygenase inhibitor	-0.5611	-1.5827	15.6536
BRD-K44276885	acarbose	A549	10 uM	24 h	Glucosidase inhibitor	-0.5611	-1.5827	15.6536
BRD-K83794243	palovarotene	PC3	10 uM	24 h	Retinoid receptor agonist	-0.5611	-1.5825	15.6536
BRD-K02598395	BRD-K02598395	VCAP	10 uM	24 h	-666	-0.5609	-1.582	15.6536
BRD-K41035967	BRD-K41035967	MCF10A	100 uM	24 h	-666	-0.5607	-1.5815	15.6536
BRD-K84288283	BRD-K84288283	PC3	0.04 uM	24 h	-666	-0.56	-1.5796	15.6536
BRD-K19687926	lapatinib	OCILY10	10 uM	24 h	EGFR inhibitor|ERBB2 inhibitor	-0.5599	-1.5793	15.6536
BRD-K08565465	BRD-K08565465	NALM6	0.66 uM	24 h	-666	-0.5598	-1.579	15.6536
BRD-K73334721	BRD-K73334721	A375	10 uM	6 h	-666	-0.5596	-1.5784	15.6536
BRD-K16772343	BRD-K16772343	A549	4 uM	24 h	-666	-0.5596	-1.5784	15.6536
BRD-K82846253	repaglinide	MCF10A	0.125 uM	24 h	Insulin secretagogue	-0.5595	-1.5782	15.6536
BRD-K04065047	BRD-K04065047	HBL1	10 uM	24 h	-666	-0.5595	-1.5781	15.6536
BRD-K37792168	denbufylline	PC3	10 uM	24 h	Phosphodiesterase inhibitor	-0.5593	-1.5777	15.6536
BRD-K62008506	BRD-K62008506	U2OS	10 uM	6 h	-666	-0.5592	-1.5773	15.6536
BRD-K53561341	KIN-001-220	KMS34	10 uM	24 h	Aurora kinase inhibitor	-0.5591	-1.5771	15.6536
BRD-K58663279	BRD-K58663279	U2OS	10 uM	6 h	-666	-0.559	-1.5767	15.6536
BRD-A14149633	BRD-A14149633	MCF7	0.125 uM	24 h	-666	-0.5589	-1.5763	15.6536
BRD-A31374339	fludarabine	PHH	10 uM	24 h	-666	-0.5588	-1.5762	15.6536
BRD-K53972329	ruxolitinib	HCC515	10 uM	24 h	JAK inhibitor	-0.5585	-1.5753	15.6536
BRD-K53792571	inhibitor-BEC	PC3	80 uM	6 h	Arginase inhibitor	-0.5582	-1.5745	15.6536
BRD-A96754982	tacrolimus	MCF7	0.74 uM	24 h	Calcineurin inhibitor	-0.5582	-1.5744	15.6536
BRD-K75516118	BRD-K75516118	PC3	1.11 uM	24 h	Phosphodiesterase inhibitor|Interleukin receptor antagonist	-0.558	-1.5739	15.6536
BRD-A94702766	ginkgolide-a	PC3	10 uM	24 h	GABA receptor antagonist	-0.5578	-1.5732	15.6536
BRD-K32595626	BRD-K32595626	HEPG2	0.08 uM	24 h	-666	-0.5576	-1.5726	15.6536
BRD-K29113274	ketoconazole	PC3	1.11 uM	24 h	Sterol demethylase inhibitor	-0.5574	-1.5723	15.6536
BRD-K80171496	BRD-K80171496	NEU	10 uM	24 h	-666	-0.5573	-1.5718	15.6536
BRD-K39227212	BRD-K39227212	U2OS	10 uM	6 h	-666	-0.5572	-1.5715	15.6536
BRD-K45663104	BRD-K45663104	A549	4 uM	24 h	-666	-0.5572	-1.5715	15.6536
BRD-K11054980	BRD-K11054980	VCAP	4 uM	6 h	-666	-0.5572	-1.5715	15.6536
BRD-K64857848	XMD-885	MDAMB231	3.33 uM	24 h	MAP kinase inhibitor	-0.5567	-1.5703	15.6536
BRD-K15916496	clotrimazole	HEPG2	10 uM	24 h	Cytochrome P450 inhibitor|Imidazoline ligand	-0.5567	-1.5702	15.6536
BRD-K78431006	crizotinib	MCF7	1.11 uM	3 h	ALK inhibitor	-0.5567	-1.5701	15.6536
BRD-K69408624	BRD-K69408624	U2OS	10 uM	6 h	-666	-0.5566	-1.5698	15.6536
BRD-K56301217	ABT-737	HT29	2.22 uM	24 h	BCL inhibitor	-0.5566	-1.5698	15.6536
BRD-K18910433	estradiol	ASC	10 uM	24 h	Estrogen receptor agonist	-0.5565	-1.5696	15.6536
BRD-K85090592	pilocarpine	MCF10A	0.74 uM	24 h	Acetylcholine receptor agonist	-0.5564	-1.5692	15.6536
BRD-K35589454	danegaptide	HA1E	0.25 uM	24 h	Gap junction modulator	-0.5563	-1.5689	15.6536
BRD-K22127577	crenolanib	PC3	3.33 uM	24 h	PDGFR inhibitor	-0.5562	-1.5687	15.6536
BRD-A62434282	goserelin	A375	10 uM	6 h	Luteinizing hormone releasing hormone agonist	-0.5561	-1.5684	15.6536
BRD-K70590207	BRD-K70590207	HT29	10 uM	24 h	-666	-0.5558	-1.5676	15.6536
BRD-K69776681	volasertib	PC3	0.74 uM	24 h	PLK inhibitor	-0.5556	-1.5672	15.6536
BRD-K13514097	everolimus	PC3	10 uM	24 h	MTOR inhibitor	-0.5555	-1.5667	15.6536
BRD-K54606188	BRD-K54606188	HA1E	3.33 uM	24 h	Bromodomain inhibitor	-0.5554	-1.5666	15.6536
BRD-K41429297	BRD-K41429297	HCC515	10 uM	6 h	-666	-0.5553	-1.5663	15.6536
BRD-K33690734	5-BDBD	PC3	10 uM	24 h	Purinergic receptor antagonist	-0.5552	-1.5661	15.6536
BRD-A75172220	hydrocortisone	THP1	10 uM	24 h	Glucocorticoid receptor agonist	-0.5552	-1.5659	15.6536
BRD-K14096083	VU-0424206-1	A375	10 uM	24 h	-666	-0.5551	-1.5658	15.6536
BRD-K87728132	BRD-K87728132	U2OS	10 uM	6 h	-666	-0.5552	-1.5658	15.6536
BRD-K14831193	BRD-K14831193	PC3	1.11 uM	24 h	-666	-0.555	-1.5655	15.6536
BRD-K55186349	BRD-K55186349	PC3	10 uM	24 h	-666	-0.5549	-1.565	15.6536
BRD-K67484450	BRD-K67484450	PC3	4 uM	24 h	-666	-0.5546	-1.5644	15.6536
BRD-K68867920	quetiapine	MDAMB231	2.22 uM	24 h	Dopamine receptor antagonist|Serotonin receptor antagonist	-0.5546	-1.5644	15.6536
BRD-K02522894	BRD-K02522894	U2OS	10 uM	6 h	-666	-0.5544	-1.5638	15.6536
BRD-K38744518	betulinic-acid	A375	10 uM	24 h	Apoptosis stimulant|Caspase activator|Diacylglycerol O acyltransferase inhibitor|HIV integrase inhibitor|NFKB activator|SARS coronavirus 3C-like protease inhibitor|Topoisomerase inhibitor	-0.5542	-1.5633	15.6536
BRD-K90692502	BRD-K90692502	PC3	10 uM	24 h	-666	-0.5542	-1.5631	15.6536
BRD-K67277431	picotamide	HT29	0.01 uM	24 h	Thromboxane receptor antagonist|Thromboxane synthase inhibitor	-0.5541	-1.563	15.6536
BRD-K49328571	dasatinib	HA1E	1.11 uM	24 h	KIT inhibitor|Bcr-Abl inhibitor|Ephrin inhibitor|PDGFR inhibitor|Src inhibitor|Tyrosine kinase inhibitor	-0.5541	-1.5629	15.6536
BRD-K20986251	BRD-K20986251	A375	10 uM	24 h	FXR antagonist|Vitamin D receptor agonist	-0.554	-1.5627	15.6536
BRD-K01573538	BRD-K01573538	A375	10 uM	24 h	-666	-0.5538	-1.5621	15.6536
BRD-K50498985	taladegib	HEPG2	10 uM	24 h	Smoothened receptor antagonist	-0.5538	-1.5619	15.6536
BRD-K27539181	ML-193	PC3	10 uM	6 h	G protein-coupled receptor antagonist	-0.5536	-1.5615	15.6536
BRD-K78010432	furosemide	PC3	3.33 uM	24 h	Diuretic	-0.5535	-1.5612	15.6536
BRD-A62525898	prednisone	A375	0.125 uM	24 h	Glucocorticoid receptor agonist	-0.5534	-1.561	15.6536
BRD-K12440008	BRD-K12440008	VCAP	4 uM	24 h	-666	-0.5534	-1.561	15.6536
BRD-A27924917	BRD-A27924917	PC3	1.11 uM	24 h	GABA receptor antagonist	-0.5534	-1.5609	15.6536
BRD-K66902379	BRD-K66902379	PHH	10 uM	24 h	-666	-0.5532	-1.5602	15.6536
BRD-K99107520	felbamate	MCF10A	0.08 uM	24 h	Glutamate receptor antagonist	-0.553	-1.5597	15.6536
BRD-K35723520	darinaparsin	MCF7	10 uM	24 h	Apoptosis stimulant	-0.5529	-1.5596	15.6536
BRD-K68866125	BRD-K68866125	PHH	10 uM	24 h	-666	-0.5529	-1.5594	15.6536
BRD-K91354770	BRD-K91354770	U2OS	10 uM	6 h	-666	-0.5528	-1.5592	15.6536
BRD-K44929916	JAS07-005	A375	10 uM	24 h	-666	-0.5528	-1.5591	15.6536
BRD-K83896451	glutamine	HCC515	0.002 uM	6 h	-666	-0.5527	-1.5589	15.6536
BRD-K46742498	alosetron	A375	10 uM	6 h	Serotonin receptor antagonist	-0.5526	-1.5585	15.6536
BRD-K57169635	dacomitinib	MCF7	3.33 uM	24 h	EGFR inhibitor	-0.5526	-1.5585	15.6536
BRD-K56195681	losmapimod	HT29	2.22 uM	24 h	P38 MAPK inhibitor	-0.5525	-1.5583	15.6536
BRD-K37872686	tirofiban	A375	2.22 uM	24 h	Platelet aggregation inhibitor|Structural glycoprotein antagonist	-0.5524	-1.5581	15.6536
BRD-K65417056	meprylcaine	HT29	10 uM	6 h	Anesthetic - local	-0.5523	-1.5577	15.6536
BRD-K66187495	BRD-K66187495	A375	4 uM	24 h	-666	-0.5521	-1.5574	15.6536
BRD-K19477839	SGX-523	A375	0.03 uM	24 h	HGF receptor inhibitor	-0.5522	-1.5574	15.6536
BRD-K60391168	BRD-K60391168	NEU	10 uM	24 h	-666	-0.5522	-1.5574	15.6536
BRD-K76264608	BRD-K76264608	A549	4 uM	24 h	-666	-0.5519	-1.5567	15.6536
BRD-K50277523	BRD-K50277523	A375	10 uM	24 h	-666	-0.5518	-1.5565	15.6536
BRD-K26838195	AST-1306	A549	10 uM	24 h	EGFR inhibitor	-0.5514	-1.5553	15.6536
BRD-K12077693	BRD-K12077693	U2OS	10 uM	6 h	-666	-0.5511	-1.5545	15.6536
BRD-K09991945	BRD-K09991945	CD34	1.11 uM	24 h	PKC inhibitor	-0.5509	-1.5538	15.6536
BRD-K84892605	IOWH-032	JURKAT	10 uM	24 h	CFTR channel antagonist	-0.5508	-1.5537	15.6536
BRD-K12787259	CX-5461	MDAMB231	2.22 uM	24 h	RNA polymerase inhibitor	-0.5504	-1.5525	15.6536
BRD-A56798952	bafilomycin	NEU	10 uM	24 h	-666	-0.5504	-1.5524	15.6536
BRD-A35989968	megestrol-acetate	HA1E	10 uM	24 h	Progesterone receptor agonist|DNA inhibitor|Steroidal progestin	-0.5502	-1.5518	15.6536

## Sheet: Cmap-CGGA
Additional file 6: Table S5. Drug or small molecule compounds predicted using L1000FWD and CMap tools.
Drug or small molecule compound prediction results of CMap tool in the CGGA cohort
ID	Drug or small molecule compound	Cell lines	Dose	Time	Mechanism of action (moa)	Connected score (cs)	Normalized connected score	FDR
BRD-K73635724	BRD-K73635724	U2OS	10 uM	6 h	-666	-0.6712	-1.7775	15.6536
BRD-K69776681	volasertib	PC3	0.74 uM	24 h	PLK inhibitor	-0.6645	-1.7599	15.6536
BRD-K98645985	BRD-K98645985	A375	20 uM	24 h	-666	-0.6642	-1.7591	15.6536
BRD-A22707317	SB-205384	A375	10 uM	24 h	GABA receptor antagonist	-0.6535	-1.7306	15.6536
BRD-K68132782	terbinafine	HA1E	2.22 uM	24 h	Fungal squalene epoxidase inhibitor	-0.6487	-1.7181	15.6536
BRD-K73575094	BRD-K73575094	HA1E	20 uM	24 h	-666	-0.6455	-1.7096	15.6536
BRD-K96042922	etanidazole	A375	0.08 uM	24 h	Bacterial cell wall synthesis inhibitor	-0.645	-1.7082	15.6536
BRD-K86930074	cediranib	PHH	10 uM	24 h	VEGFR inhibitor|KIT inhibitor	-0.6413	-1.6983	15.6536
BRD-K87158025	benzamil	SKB	10 uM	24 h	Sodium channel inhibitor	-0.64	-1.6948	15.6536
BRD-K62153980	BRD-K62153980	PC3	4 uM	24 h	-666	-0.6382	-1.6901	15.6536
BRD-A78723049	cefotetan	HA1E	0.04 uM	24 h	Bacterial cell wall synthesis inhibitor	-0.6337	-1.6784	15.6536
BRD-K55781385	BMS-927711	A375	0.04 uM	24 h	Calcitonin antagonist	-0.6299	-1.6681	15.6536
BRD-A43188678	BRD-A43188678	SKB	10 uM	24 h	-666	-0.6293	-1.6666	15.6536
BRD-A65013509	oxybutynin	HELA	10 uM	24 h	Acetylcholine receptor antagonist	-0.6285	-1.6645	15.6536
BRD-K69496360	BRD-K69496360	SKB	10 uM	24 h	-666	-0.6282	-1.6638	15.6536
BRD-A83695761	chromanol	A375	10 uM	24 h	Potassium channel antagonist	-0.6267	-1.6597	15.6536
BRD-K74711637	BRD-K74711637	SKB	10 uM	24 h	-666	-0.6261	-1.658	15.6536
BRD-K82795137	loratadine	HT29	10 uM	24 h	Histamine receptor antagonist	-0.626	-1.6578	15.6536
BRD-K89574562	BRD-K89574562	U2OS	10 uM	6 h	-666	-0.6238	-1.6521	15.6536
BRD-K31060354	BRD-K31060354	VCAP	4 uM	24 h	-666	-0.6229	-1.6495	15.6536
BRD-K48300629	zonisamide	HA1E	0.25 uM	24 h	Sodium channel inhibitor|Calcium channel blocker	-0.6225	-1.6486	15.6536
BRD-K91354770	BRD-K91354770	U2OS	10 uM	6 h	-666	-0.6221	-1.6476	15.6536
BRD-K63712959	temoporfin	A375	10 uM	24 h	Radical formation stimulant	-0.6199	-1.6417	15.6536
BRD-K03614649	BRD-K03614649	PC3	0.06 uM	24 h	-666	-0.6196	-1.6409	15.6536
BRD-K48062199	GSK-2801	PC3	10 uM	24 h	Bromodomain inhibitor	-0.6195	-1.6407	15.6536
BRD-K68392338	ZK-93426	YAPC	10 uM	24 h	Benzodiazepine receptor antagonist	-0.6193	-1.64	15.6536
BRD-K76719364	GS-9973	KMS34	10 uM	24 h	Syk inhibitor	-0.6189	-1.6389	15.6536
BRD-K76926998	BRD-K76926998	SKB	10 uM	24 h	-666	-0.6183	-1.6373	15.6536
BRD-K12002134	megestrol	A375	10 uM	6 h	Progesterone receptor agonist	-0.6173	-1.6348	15.6536
BRD-A85280935	quinpirole	A375	10 uM	6 h	Dopamine receptor agonist	-0.6172	-1.6344	15.6536
BRD-K19702946	BRD-K19702946	U2OS	10 uM	6 h	-666	-0.6171	-1.6342	15.6536
BRD-K35030377	BRD-K35030377	HA1E	10 uM	24 h	-666	-0.6164	-1.6325	15.6536
BRD-K85118298	BRD-K85118298	PC3	4 uM	24 h	-666	-0.6148	-1.6283	15.6536
BRD-K45435259	SCH-23390	SKB	10 uM	24 h	Dopamine receptor antagonist	-0.6127	-1.6226	15.6536
BRD-K14870255	R-428	HEPG2	0.125 uM	24 h	AXL kinase inhibitor	-0.6121	-1.6211	15.6536
BRD-K20526256	HG-14-10-04	CD34	10 uM	24 h	-666	-0.6113	-1.619	15.6536
BRD-K69501658	BRD-K69501658	PC3	10 uM	6 h	-666	-0.6108	-1.6175	15.6536
BRD-K30563334	rifabutin	HUVEC	1.11 uM	24 h	Bacterial protein synthesis inhibitor	-0.6105	-1.6168	15.6536
BRD-K53857191	risperidone	THP1	2.22 uM	24 h	Dopamine receptor antagonist|Serotonin receptor antagonist	-0.6098	-1.6149	15.6536
BRD-K45542189	diethylcarbamazine	YAPC	0.04 uM	24 h	Lipoxygenase inhibitor	-0.6096	-1.6143	15.6536
BRD-K48367671	febuxostat	A375	0.03 uM	24 h	Xanthine oxidase inhibitor	-0.6092	-1.6134	15.6536
BRD-K76087207	BRD-K76087207	U2OS	10 uM	6 h	-666	-0.609	-1.6128	15.6536
BRD-A10715913	sulpiride	ASC	10 uM	24 h	-666	-0.6088	-1.6123	15.6536
BRD-K93201660	ML-7	PC3	10 uM	24 h	Muscle relaxant	-0.608	-1.6102	15.6536
BRD-K57080016	selumetinib	BJAB	2.5 uM	24 h	MEK inhibitor	-0.6078	-1.6096	15.6536
BRD-K74512976	BRD-K74512976	U2OS	10 uM	6 h	-666	-0.6074	-1.6086	15.6536
BRD-A20119038	mecamylamine	A375	2.22 uM	24 h	Acetylcholine receptor antagonist	-0.607	-1.6075	15.6536
BRD-K80346834	BRD-K80346834	SKB	10 uM	24 h	-666	-0.6069	-1.6072	15.6536
BRD-K90868879	canagliflozin	A375	0.08 uM	24 h	Sodium channel inhibitor	-0.6065	-1.6062	15.6536
BRD-K64857848	XMD-885	MDAMB231	3.33 uM	24 h	MAP kinase inhibitor	-0.6065	-1.6062	15.6536
BRD-K94512704	spiramide	SKB	10 uM	24 h	Dopamine receptor antagonist|Serotonin receptor antagonist	-0.6061	-1.6053	15.6536
BRD-K81839095	estrone	ASC	10 uM	24 h	Estrogen receptor agonist	-0.6044	-1.6005	15.6536
BRD-A25004090	erastin	A549	10 uM	24 h	Ion channel antagonist	-0.6039	-1.5993	15.6536
BRD-K90239174	AMG-487	THP1	0.08 uM	24 h	CC chemokine receptor antagonist	-0.6035	-1.5983	15.6536
BRD-A07029265	ipratropium	HA1E	10 uM	24 h	-666	-0.6031	-1.5973	15.6536
BRD-K92754162	BRD-K92754162	A549	10 uM	6 h	-666	-0.6029	-1.5967	15.6536
BRD-K53792571	inhibitor-BEC	PC3	80 uM	6 h	Arginase inhibitor	-0.6029	-1.5966	15.6536
BRD-K26522558	BRD-K26522558	A375	4 uM	24 h	-666	-0.6027	-1.5961	15.6536
BRD-K16977723	PP-3	PC3	10 uM	24 h	EGFR inhibitor	-0.6026	-1.5959	15.6536
BRD-K06652922	BRD-K06652922	HCC515	10 uM	6 h	-666	-0.6014	-1.5927	15.6536
BRD-K13094524	PFI-1	HCC515	10 uM	24 h	Bromodomain inhibitor	-0.6014	-1.5926	15.6536
BRD-K16772343	BRD-K16772343	A549	4 uM	24 h	-666	-0.6013	-1.5924	15.6536
BRD-K54606188	BRD-K54606188	HA1E	3.33 uM	24 h	Bromodomain inhibitor	-0.601	-1.5916	15.6536
BRD-K09638361	IC-261	HA1E	10 uM	6 h	Casein kinase inhibitor	-0.6008	-1.5911	15.6536
BRD-K44446302	BRD-K44446302	U2OS	10 uM	6 h	-666	-0.6005	-1.5902	15.6536
BRD-K57764956	cariprazine	MCF10A	10 uM	24 h	Dopamine receptor antagonist	-0.6001	-1.5892	15.6536
BRD-K09991945	BRD-K09991945	CD34	1.11 uM	24 h	PKC inhibitor	-0.6	-1.589	15.6536
BRD-K24169676	carbon-tetrachloride	HA1E	10 uM	6 h	-666	-0.5999	-1.5887	15.6536
BRD-K45117373	Y-26763	MCF7	0.25 uM	24 h	Potassium channel activator	-0.5989	-1.5862	15.6536
BRD-K12260308	xanthoxyline	ASC	10 uM	24 h	Antifungal	-0.5989	-1.5861	15.6536
BRD-K81933000	BRD-K81933000	HT29	10 uM	6 h	-666	-0.5985	-1.5852	15.6536
BRD-K46133855	NXY-059	HELA	0.01 uM	24 h	Free radical scavenger	-0.5985	-1.5851	15.6536
BRD-K04833372	GSK-1904529A	MDAMB231	10 uM	3 h	IGF-1 inhibitor	-0.5983	-1.5844	15.6536
BRD-K28043081	BRD-K28043081	A375	4 uM	24 h	-666	-0.598	-1.5838	15.6536
BRD-K55013654	lorcaserin	MCF10A	0.25 uM	24 h	Serotonin receptor agonist	-0.5976	-1.5827	15.6536
BRD-K22385716	LY-303511	PC3	10 uM	24 h	Casein kinase inhibitor|PI3K inhibitor	-0.5976	-1.5825	15.6536
BRD-K98004941	BRD-K98004941	HCC515	10 uM	6 h	-666	-0.597	-1.5812	15.6536
BRD-A62879835	rifaximin	PC3	0.125 uM	24 h	RNA synthesis inhibitor	-0.5969	-1.5809	15.6536
BRD-K62387885	basimglurant	MCF7	10 uM	24 h	Glutamate receptor antagonist	-0.5969	-1.5808	15.6536
BRD-K98842254	BRD-K98842254	U2OS	10 uM	6 h	-666	-0.5963	-1.5792	15.6536
BRD-K76645599	BRD-K76645599	U2OS	10 uM	6 h	-666	-0.5962	-1.5789	15.6536
BRD-K09631521	thiotepa	PHH	10 uM	24 h	Cytochrome P450 inhibitor	-0.5961	-1.5787	15.6536
BRD-K14031425	BRD-K14031425	A549	4 uM	24 h	-666	-0.596	-1.5785	15.6536
BRD-K54256913	MK-1775	HA1E	0.25 uM	24 h	WEE1 kinase inhibitor	-0.5957	-1.5777	15.6536
BRD-K80622725	STK-397047	SKB	10 uM	24 h	-666	-0.5955	-1.577	15.6536
BRD-K90417362	BRD-K90417362	A375	10 uM	6 h	-666	-0.5952	-1.5762	15.6536
BRD-K73334721	BRD-K73334721	A375	10 uM	6 h	-666	-0.5949	-1.5756	15.6536
BRD-K35616093	BRD-K35616093	U2OS	10 uM	6 h	-666	-0.5949	-1.5755	15.6536
BRD-K57222227	indometacin	A375	0.08 uM	24 h	Cyclooxygenase inhibitor	-0.5949	-1.5755	15.6536
BRD-K57631554	aminolevulinic-acid	HELA	0.08 uM	24 h	Oxidizing agent	-0.5947	-1.575	15.6536
BRD-A65248799	EMD-53998	MCF7	0.08 uM	24 h	Phosphodiesterase inhibitor	-0.5947	-1.5749	15.6536
BRD-K14929173	BRD-K14929173	MCF10A	3.33 uM	24 h	-666	-0.5945	-1.5745	15.6536
BRD-K11267252	alectinib	HUVEC	0.04 uM	24 h	ALK inhibitor	-0.5939	-1.5728	15.6536
BRD-A59468452	BRD-A59468452	PC3	1.11 uM	24 h	-666	-0.5938	-1.5727	15.6536
BRD-K20914452	BRD-K20914452	U2OS	10 uM	6 h	-666	-0.5933	-1.5714	15.6536
BRD-K11758216	RAN-03	ASC	10 uM	24 h	-666	-0.5932	-1.571	15.6536
BRD-K66221011	BRD-K66221011	HCC515	0.125 uM	24 h	-666	-0.593	-1.5705	15.6536
BRD-K02598395	BRD-K02598395	VCAP	10 uM	24 h	-666	-0.5927	-1.5697	15.6536
BRD-K28001518	BRD-K28001518	A375	4 uM	24 h	-666	-0.5927	-1.5696	15.6536
BRD-K33841609	BRD-K33841609	A549	4 uM	24 h	-666	-0.5924	-1.5688	15.6536
BRD-K68756823	FR-180204	HA1E	1.11 uM	24 h	MAP kinase inhibitor	-0.5922	-1.5684	15.6536
BRD-K86301799	dipyridamole	A375	10 uM	24 h	Phosphodiesterase inhibitor	-0.5905	-1.5639	15.6536
BRD-K73051782	BRD-K73051782	U2OS	10 uM	6 h	-666	-0.5902	-1.5631	15.6536
BRD-A22032524	amlodipine	ASC	10 uM	24 h	Calcium channel blocker	-0.5899	-1.5621	15.6536
BRD-K42991516	BRD-K42991516	HCC515	10 uM	24 h	-666	-0.5897	-1.5617	15.6536
BRD-K86856088	UNC-0638	CD34	10 uM	24 h	HMTase inhibitor	-0.5897	-1.5617	15.6536
BRD-K73381542	phenylephrine	HEPG2	12 uM	48 h	Adrenergic receptor agonist	-0.5894	-1.5609	15.6536
BRD-K05409106	BRD-K05409106	U2OS	10 uM	6 h	-666	-0.589	-1.5599	15.6536
BRD-K92014291	BRD-K92014291	U2OS	10 uM	6 h	-666	-0.5889	-1.5595	15.6536
BRD-K06780475	BRD-K06780475	A549	4 uM	24 h	-666	-0.5879	-1.5569	15.6536
BRD-K25096430	BRD-K25096430	A549	4 uM	24 h	-666	-0.5878	-1.5567	15.6536
BRD-A77118605	D-609	ASC	10 uM	24 h	Phospholipase inhibitor	-0.5873	-1.5553	15.6536
BRD-K31342827	BRD-K31342827	PC3	10 uM	6 h	CDK inhibitor|PKC inhibitor	-0.5872	-1.5551	15.6536
BRD-K04701986	BL-050	SKB	10 uM	24 h	-666	-0.5869	-1.5542	15.6536
BRD-K05335890	BRD-K05335890	A549	4 uM	24 h	-666	-0.5864	-1.553	15.6536
BRD-K50859149	sulfafurazole	HT29	10 uM	24 h	Bacterial antifolate	-0.5864	-1.5529	15.6536
BRD-K83010055	VU-0415374-1	MCF7	10 uM	6 h	Glutamate receptor antagonist	-0.5862	-1.5525	15.6536
BRD-K16984096	BRD-K16984096	VCAP	4 uM	6 h	-666	-0.586	-1.5518	15.6536
BRD-K74190368	resorcinol	THP1	0.04 uM	24 h	Phosphodiesterase inhibitor	-0.5857	-1.5512	15.6536
BRD-K59037718	BRD-K59037718	HT29	3.33 uM	24 h	-666	-0.5857	-1.551	15.6536
BRD-A95696820	acadesine	ASC	10 uM	24 h	-666	-0.5856	-1.5509	15.6536
BRD-K46290096	preladenant	MCF10A	0.74 uM	24 h	Adenosine receptor antagonist	-0.5855	-1.5505	15.6536
BRD-K25585643	BRD-K25585643	A375	4 uM	24 h	-666	-0.5853	-1.55	15.6536
BRD-K25340465	OSI-930	MDAMB231	0.12 uM	24 h	KIT inhibitor|VEGFR inhibitor	-0.5851	-1.5496	15.6536
BRD-K72420232	WZ-4002	NEU	10 uM	24 h	EGFR inhibitor	-0.585	-1.5492	15.6536
BRD-K33269038	BRD-K33269038	PC3	3.33 uM	24 h	-666	-0.5848	-1.5486	15.6536
BRD-K50817946	BRD-K50817946	HA1E	10 uM	24 h	-666	-0.5846	-1.5481	15.6536
BRD-K10916705	RN-486	TMD8	10 uM	6 h	-666	-0.5845	-1.548	15.6536
BRD-K37916557	SA-1457810	NKDBA	3.33 uM	24 h	-666	-0.5844	-1.5477	15.6536
BRD-K26291134	BRD-K26291134	U2OS	10 uM	6 h	-666	-0.5844	-1.5477	15.6536
BRD-K73911580	BRD-K73911580	U2OS	10 uM	6 h	-666	-0.5836	-1.5456	15.6536
BRD-K85208848	BRD-K85208848	HA1E	4 uM	24 h	-666	-0.5834	-1.5451	15.6536
BRD-A47144777	BRD-A47144777	A549	10 uM	6 h	HSP inhibitor	-0.5833	-1.5449	15.6536
BRD-K16173196	BRD-K16173196	A375	4 uM	24 h	-666	-0.5833	-1.5447	15.6536
BRD-K11359987	BRD-K11359987	HCC515	20 uM	24 h	-666	-0.5831	-1.5442	15.6536
BRD-K46594703	BRD-K46594703	HA1E	10 uM	6 h	-666	-0.5829	-1.5438	15.6536
BRD-K56261447	BRD-K56261447	A375	10 uM	24 h	-666	-0.5829	-1.5436	15.6536
BRD-A09495397	bicuculline	HEPG2	10 uM	6 h	GABA receptor antagonist	-0.5828	-1.5434	15.6536
BRD-K83896451	glutamine	HCC515	0.002 uM	6 h	-666	-0.5824	-1.5424	15.6536
BRD-K02159117	BRD-K02159117	A549	4 uM	24 h	-666	-0.5823	-1.5422	15.6536
BRD-K06800040	BRD-K06800040	ASC	10 uM	24 h	-666	-0.5821	-1.5416	15.6536
BRD-A74904029	EI-231	ASC	10 uM	24 h	Casein kinase inhibitor	-0.5821	-1.5415	15.6536
BRD-K56195681	losmapimod	HA1E	10 uM	24 h	P38 MAPK inhibitor	-0.582	-1.5412	15.6536
BRD-K46469693	SCH-442416	ASC	10 uM	24 h	Adenosine receptor antagonist	-0.5818	-1.5409	15.6536
BRD-K54316499	tolterodine	HA1E	10 uM	6 h	Acetylcholine receptor antagonist	-0.5816	-1.5402	15.6536
BRD-A64811980	NK42-I-109-1	HEPG2	10 uM	6 h	-666	-0.5815	-1.5401	15.6536
BRD-A63346720	rimcazole	NEU	10 uM	24 h	-666	-0.5814	-1.5397	15.6536
BRD-K59722258	BRD-K59722258	HT29	4 uM	24 h	-666	-0.5812	-1.5393	15.6536
BRD-K10939925	BRD-K10939925	NPC	10 uM	24 h	-666	-0.5813	-1.5393	15.6536
BRD-K48894757	laropiprant	THP1	3.33 uM	24 h	Prostanoid receptor antagonist	-0.5812	-1.5392	15.6536
BRD-K81062487	taurocholic-acid	PHH	10 uM	24 h	G protein-coupled receptor agonist	-0.5811	-1.539	15.6536
BRD-K58901278	BRD-K58901278	NEU	10 uM	24 h	-666	-0.5809	-1.5384	15.6536
BRD-K27539181	ML-193	PC3	10 uM	6 h	G protein-coupled receptor antagonist	-0.5809	-1.5383	15.6536
BRD-K23228615	GDC-0980	HA1E	10 uM	24 h	MTOR inhibitor|PI3K inhibitor	-0.5807	-1.538	15.6536
BRD-K08468228	BRD-K08468228	A549	4 uM	24 h	-666	-0.5805	-1.5375	15.6536
BRD-K79251086	BRD-K79251086	HCC515	10 uM	6 h	-666	-0.5805	-1.5375	15.6536
BRD-K56751279	Y-39983	HELA	10 uM	24 h	Rho associated kinase inhibitor	-0.5805	-1.5374	15.6536
BRD-K21005091	BRD-K21005091	ASC	10 uM	24 h	-666	-0.5805	-1.5373	15.6536
BRD-K41996876	tyrphostin-1	ASC	10 uM	24 h	EGFR inhibitor	-0.5803	-1.5369	15.6536
BRD-K77396579	NVP-DPP728	PC3	10 uM	24 h	Dipeptidyl peptidase inhibitor	-0.58	-1.5361	15.6536
BRD-K94348552	BRD-K94348552	A549	4 uM	24 h	-666	-0.5799	-1.5359	15.6536
BRD-K02715688	hydrastine	PC3	10 uM	24 h	Tyrosine hydroxylase inhibitor	-0.5798	-1.5355	15.6536
BRD-K69332942	BRD-K69332942	U2OS	10 uM	6 h	-666	-0.5797	-1.5353	15.6536
BRD-A09722536	cyclophosphamide	SKMEL5	0.01 uM	24 h	DNA alkylating agent	-0.5796	-1.5349	15.6536
BRD-K88807631	elacridar	PC3	1.11 uM	24 h	P-glycoprotein inhibitor	-0.5794	-1.5345	15.6536
BRD-K34922409	BRD-K34922409	U2OS	10 uM	6 h	-666	-0.5792	-1.5339	15.6536
BRD-K14870255	R-428	YAPC	10 uM	24 h	AXL kinase inhibitor	-0.5791	-1.5336	15.6536
BRD-K98572433	AZD-8931	JURKAT	2.22 uM	24 h	EGFR inhibitor	-0.579	-1.5334	15.6536
BRD-A85234536	BRD-A85234536	A549	10 uM	6 h	-666	-0.5785	-1.5322	15.6536
BRD-K76373654	BRD-K76373654	A375	4 uM	24 h	-666	-0.5785	-1.532	15.6536
BRD-K84653575	BRD-K84653575	A375	10 uM	24 h	-666	-0.5783	-1.5314	15.6536
BRD-K35885715	BRD-K35885715	VCAP	4 uM	24 h	-666	-0.5781	-1.5311	15.6536
BRD-K47703442	BRD-K47703442	A375	10 uM	6 h	-666	-0.5781	-1.5309	15.6536
BRD-K26173688	BRD-K26173688	U2OS	10 uM	6 h	-666	-0.5779	-1.5305	15.6536
BRD-K68103045	CGS-20625	PC3	0.08 uM	24 h	Benzodiazepine receptor agonist	-0.5773	-1.5288	15.6536
BRD-K39227212	BRD-K39227212	U2OS	10 uM	6 h	-666	-0.5771	-1.5283	15.6536
BRD-K08446710	BRD-K08446710	PC3	4 uM	24 h	-666	-0.5771	-1.5283	15.6536
BRD-K43947390	BRD-K43947390	PC3	4 uM	24 h	-666	-0.5769	-1.5279	15.6536
BRD-K85616320	BRD-K85616320	U2OS	10 uM	6 h	-666	-0.5769	-1.5278	15.6536
BRD-K32164935	tolazamide	HCC515	10 uM	24 h	ATP channel blocker	-0.5768	-1.5276	15.6536
BRD-K24053527	BRD-K24053527	ASC	10 uM	24 h	-666	-0.5768	-1.5275	15.6536
BRD-K61250553	loperamide	YAPC	10 uM	24 h	Opioid receptor agonist	-0.5762	-1.5261	15.6536
BRD-K67484450	BRD-K67484450	PC3	4 uM	24 h	-666	-0.5761	-1.5257	15.6536
BRD-K12502280	TG-101348	HA1E	3.33 uM	24 h	JAK inhibitor|FLT3 inhibitor	-0.5756	-1.5242	15.6536
BRD-K76205745	losartan	PC3	0.04 uM	24 h	Angiotensin receptor antagonist	-0.5754	-1.524	15.6536
BRD-K43989220	BRD-K43989220	U2OS	10 uM	6 h	-666	-0.5754	-1.5239	15.6536
BRD-K69672299	BRD-K69672299	U2OS	10 uM	6 h	-666	-0.5754	-1.5238	15.6536
BRD-K93186542	BRD-K93186542	A549	4 uM	24 h	-666	-0.5752	-1.5233	15.6536
BRD-K62387885	basimglurant	HA1E	10 uM	24 h	Glutamate receptor antagonist	-0.5752	-1.5233	15.6536
BRD-K70507123	doxofylline	PC3	0.01 uM	24 h	Adenosine receptor antagonist	-0.5748	-1.5223	15.6536
BRD-K87432599	BRD-K87432599	PHH	10 uM	24 h	-666	-0.5746	-1.5218	15.6536
BRD-K98251413	IOX2	SKL	10 uM	24 h	HIF Inhibitor	-0.5744	-1.5212	15.6536
BRD-A23683907	NAS-181	ASC	10 uM	24 h	Serotonin receptor antagonist	-0.5743	-1.5209	15.6536
BRD-K77705921	BRD-K77705921	VCAP	4 uM	24 h	-666	-0.5743	-1.5209	15.6536
BRD-K90805324	BRD-K90805324	A375	20 uM	24 h	-666	-0.5741	-1.5204	15.6536
BRD-K12244279	BRD-K12244279	ASC	10 uM	24 h	MEK inhibitor	-0.5739	-1.5199	15.6536
BRD-A41145729	methoprene-acid	HCC515	10 uM	24 h	Retinoid receptor agonist	-0.5738	-1.5195	15.6536
BRD-K86427056	BRD-K86427056	U2OS	10 uM	6 h	-666	-0.5736	-1.519	15.6536
BRD-K08565465	BRD-K08565465	NALM6	0.66 uM	24 h	-666	-0.5735	-1.5188	15.6536
BRD-A35989968	megestrol-acetate	HA1E	10 uM	24 h	Progesterone receptor agonist|DNA inhibitor|Steroidal progestin	-0.5735	-1.5187	15.6536
BRD-K34981405	BRD-K34981405	HA1E	4 uM	24 h	-666	-0.5732	-1.5179	15.6536
BRD-K63979671	etifenin	HA1E	10 uM	24 h	Compound used in hepatobiliary scans of the liver	-0.5732	-1.5179	15.6536
BRD-K19894101	MST-312	AGS	12 uM	6 h	Telomerase inhibitor	-0.5728	-1.517	15.6536
BRD-K44586044	BRD-K44586044	A549	4 uM	24 h	-666	-0.5726	-1.5164	15.6536
BRD-K46970272	BRD-K46970272	U2OS	10 uM	6 h	-666	-0.5725	-1.5161	15.6536
BRD-K19295594	gossypol	HCC515	12 uM	24 h	BCL inhibitor|MCL1 inhibitor	-0.5725	-1.516	15.6536
BRD-K53912655	BRD-K53912655	U2OS	10 uM	6 h	-666	-0.5721	-1.5151	15.6536
BRD-K03568209	MW-STK33-4C	SKB	10 uM	24 h	-666	-0.572	-1.5149	15.6536
BRD-K14509209	BRD-K14509209	VCAP	4 uM	6 h	-666	-0.5719	-1.5146	15.6536
BRD-K89814851	BRD-K89814851	ASC	10 uM	24 h	-666	-0.5718	-1.5143	15.6536
BRD-K65049758	BRD-K65049758	PC3	4 uM	24 h	-666	-0.5718	-1.5142	15.6536
BRD-K17583574	BRD-K17583574	VCAP	4 uM	24 h	-666	-0.5716	-1.5138	15.6536
BRD-K36862742	hydroflumethiazide	THP1	0.25 uM	24 h	Sodium channel inhibitor	-0.5714	-1.5132	15.6536
BRD-K20827004	BRD-K20827004	A549	4 uM	24 h	-666	-0.5714	-1.5132	15.6536
BRD-A16347691	thioctic-acid	YAPC	10 uM	24 h	Aldehyde dehydrogenase activator|Protein kinase activator|Reverse transcriptase inhibitor	-0.5713	-1.5129	15.6536
BRD-A91452556	estradiol-cypionate	PHH	10 uM	24 h	Estrogen receptor agonist	-0.5711	-1.5124	15.6536
BRD-K13094524	PFI-1	THP1	10 uM	24 h	Bromodomain inhibitor	-0.5709	-1.5118	15.6536
BRD-K96936751	bretazenil	MDAMB231	3.33 uM	24 h	GABA receptor agonist	-0.5708	-1.5117	15.6536
BRD-K18910433	estradiol	ASC	10 uM	24 h	Estrogen receptor agonist	-0.5708	-1.5116	15.6536
BRD-K54595917	BRD-K54595917	U2OS	10 uM	6 h	-666	-0.5707	-1.5115	15.6536
BRD-K41652832	BRD-K41652832	A549	6.66 uM	24 h	-666	-0.5707	-1.5114	15.6536
BRD-K62459624	BRD-K62459624	ASC	10 uM	24 h	-666	-0.5706	-1.5112	15.6536
BRD-K87367419	BRD-K87367419	HA1E	2.5 uM	24 h	-666	-0.5705	-1.5108	15.6536
BRD-K13566078	BMS-345541	A375	3.33 uM	24 h	IKK inhibitor	-0.5702	-1.5101	15.6536
BRD-K68336408	BRD-K68336408	A549	10 uM	6 h	EGFR inhibitor	-0.5701	-1.5099	15.6536
BRD-K68132782	terbinafine	MCF7	0.74 uM	24 h	Fungal squalene epoxidase inhibitor	-0.5701	-1.5098	15.6536
BRD-K98596482	BRD-K98596482	A375	0.125 uM	24 h	-666	-0.57	-1.5096	15.6536
BRD-K07220430	cinnarizine	MDAMB231	0.03 uM	24 h	Calcium channel blocker	-0.57	-1.5095	15.6536
BRD-K74514084	pazopanib	NPC	10 uM	24 h	VEGFR inhibitor|KIT inhibitor|PDGFR inhibitor	-0.57	-1.5095	15.6536
BRD-A92177080	betamethasone-acetate	HCC515	10 uM	6 h	Glucocorticoid receptor agonist	-0.5699	-1.5092	15.6536
BRD-K83189926	UNC-1215	NPC	10 uM	24 h	L3MBTL antagonist	-0.5697	-1.5089	15.6536
BRD-K28984613	dutasteride	HA1E	10 uM	24 h	5-alpha reductase inhibitor	-0.5697	-1.5087	15.6536
BRD-K31703908	BRD-K31703908	U2OS	10 uM	6 h	-666	-0.5697	-1.5087	15.6536
BRD-K44227013	ponatinib	CD34	0.37 uM	24 h	Bcr-Abl inhibitor|FLT3 inhibitor|PDGFR inhibitor	-0.5694	-1.5079	15.6536
BRD-K45158365	valsartan	MDAMB231	2.22 uM	24 h	Angiotensin receptor antagonist	-0.5694	-1.5079	15.6536
BRD-K17868609	BRL-54443	SKB	10 uM	24 h	Serotonin receptor agonist	-0.5691	-1.5072	15.6536
CMAP-PRISM-1B-PARENT	CMAP-PRISM-1B-PARENT	A375	10 uM	24 h	-666	-0.5688	-1.5064	15.6536
BRD-K84466663	nelarabine	HA1E	3.33 uM	24 h	DNA inhibitor|T cell inhibitor	-0.5688	-1.5063	15.6536
BRD-K00133896	BRD-K00133896	VCAP	4 uM	6 h	-666	-0.5687	-1.506	15.6536
BRD-K28578425	cilostamide	VCAP	10 uM	24 h	Phosphodiesterase inhibitor	-0.5686	-1.5057	15.6536
BRD-A04352665	maraviroc	HEK293	3.33 uM	24 h	CC chemokine receptor antagonist	-0.5684	-1.5053	15.6536
BRD-K77014406	BRD-K77014406	A375	10 uM	6 h	-666	-0.5684	-1.5052	15.6536
BRD-K53134312	BRD-K53134312	A375	4 uM	24 h	-666	-0.5683	-1.5051	15.6536
BRD-A72390365	choline-alfoscerate	MCF7	0.04 uM	24 h	Acetylcholine receptor agonist|Acetylcholine precursor|Membrane permeability enhancer	-0.5681	-1.5046	15.6536
BRD-K00673382	famotidine	HA1E	0.74 uM	24 h	Histamine receptor antagonist	-0.568	-1.5043	15.6536
BRD-K25905181	BRD-K25905181	U2OS	10 uM	6 h	-666	-0.568	-1.5041	15.6536
BRD-K87096928	BRD-K87096928	HT29	0.125 uM	24 h	-666	-0.568	-1.5041	15.6536
BRD-K89732114	trifluoperazine	HA1E	10 uM	24 h	Dopamine receptor antagonist	-0.5679	-1.5039	15.6536
BRD-K28945051	BRD-K28945051	HEPG2	10 uM	24 h	-666	-0.5677	-1.5035	15.6536
BRD-K25375605	BRD-K25375605	SKB	10 uM	24 h	-666	-0.5677	-1.5034	15.6536
BRD-K97307478	BRD-K97307478	U2OS	10 uM	6 h	-666	-0.5675	-1.5029	15.6536
BRD-K72676686	fluvoxamine	HA1E	10 uM	6 h	-666	-0.5672	-1.5022	15.6536
BRD-K09132007	D-4476	THP1	10 uM	24 h	TGF-beta receptor inhibitor	-0.5672	-1.502	15.6536
BRD-A78909648	PATI-1-2-3	SKB	10 uM	24 h	-666	-0.5672	-1.502	15.6536
BRD-K30197592	5-methoxytryptamine	HCC515	10 uM	6 h	Serotonin receptor agonist	-0.5671	-1.5018	15.6536
BRD-K87126403	BRD-K87126403	HA1E	20 uM	24 h	-666	-0.567	-1.5015	15.6536
BRD-K41406082	sulfapyridine	A375	3.33 uM	24 h	PABA antagonist	-0.5668	-1.5012	15.6536
BRD-A37110558	BRD-A37110558	SKMEL5	2.5 uM	24 h	-666	-0.5667	-1.5009	15.6536
BRD-K69408624	BRD-K69408624	U2OS	10 uM	6 h	-666	-0.5665	-1.5003	15.6536
BRD-K17401882	BRD-K17401882	PC3	4 uM	24 h	-666	-0.5662	-1.4995	15.6536
BRD-K85275009	BRD-K85275009	A375	10 uM	24 h	-666	-0.5662	-1.4994	15.6536
BRD-K43682718	SA-424589	A549	10 uM	24 h	-666	-0.5661	-1.4992	15.6536
BRD-K09991945	BRD-K09991945	ASC	10 uM	24 h	PKC inhibitor	-0.5658	-1.4984	15.6536
BRD-K00179355	BRD-K00179355	PC3	4 uM	24 h	-666	-0.5657	-1.4982	15.6536
BRD-K15916496	clotrimazole	HEPG2	10 uM	24 h	Cytochrome P450 inhibitor|Imidazoline ligand	-0.5657	-1.4981	15.6536
BRD-K96335988	BRD-K96335988	A375	1.11 uM	24 h	-666	-0.5656	-1.4979	15.6536
BRD-K47554101	eperezolid	MCF7	10 uM	48 h	Bacterial 30S ribosomal subunit inhibitor	-0.5656	-1.4978	15.6536
BRD-K83929831	BRD-K83929831	HCC515	10 uM	6 h	-666	-0.5656	-1.4978	15.6536
BRD-K01594666	BRD-K01594666	VCAP	4 uM	24 h	-666	-0.5655	-1.4976	15.6536
BRD-A35108200	dexamethasone	MCF7	10 uM	24 h	-666	-0.5654	-1.4974	15.6536
BRD-K09602097	forskolin	ASC	10 uM	24 h	Adenylyl cyclase activator	-0.5654	-1.4973	15.6536
BRD-K45749103	BRD-K45749103	A375	20 uM	24 h	-666	-0.5653	-1.4972	15.6536
BRD-K70714754	BRD-K70714754	HCC515	10 uM	6 h	-666	-0.5651	-1.4966	15.6536
BRD-K45401373	betulinic-acid	ASC	10 uM	24 h	Apoptosis stimulant|Caspase activator|Diacylglycerol O acyltransferase inhibitor|HIV inhibitor|NFKB activator|SARS coronavirus 3C-like protease inhibitor|Topoisomerase inhibitor	-0.5651	-1.4966	15.6536
BRD-K85112460	BRD-K85112460	U2OS	10 uM	6 h	-666	-0.5649	-1.4961	15.6536
BRD-K41337261	ZM-306416	ASC	10 uM	24 h	Abl inhibitor|Src inhibitor|VEGFR inhibitor	-0.5649	-1.4961	15.6536
BRD-K43797669	genistein	HELA	2.22 uM	24 h	Tyrosine kinase inhibitor	-0.5648	-1.4957	15.6536
BRD-K50946180	BRD-K50946180	U2OS	20 uM	6 h	-666	-0.5647	-1.4955	15.6536
BRD-K50387473	XMD-892	HELA	10 uM	24 h	MAP kinase inhibitor	-0.5646	-1.4952	15.6536
BRD-K65258912	BRD-K65258912	ASC	10 uM	24 h	-666	-0.5645	-1.495	15.6536
BRD-K99718824	BRD-K99718824	PC3	10 uM	24 h	-666	-0.5644	-1.4947	15.6536
BRD-K37792168	denbufylline	PC3	10 uM	24 h	Phosphodiesterase inhibitor	-0.5643	-1.4945	15.6536
BRD-K86118762	linsitinib	MCF10A	10 uM	24 h	IGF-1 inhibitor	-0.5643	-1.4944	15.6536
BRD-A68929948	DAPT-GSI-IX	HA1E	10 uM	6 h	Gamma secretase inhibitor	-0.5642	-1.4943	15.6536
BRD-K75478907	GS-39783	A375	10 uM	24 h	GABA receptor antagonist	-0.5641	-1.494	15.6536
BRD-A36165599	BRD-A36165599	HCC515	10 uM	6 h	-666	-0.564	-1.4937	15.6536
BRD-K15206810	BRD-K15206810	HCC515	10 uM	6 h	-666	-0.564	-1.4936	15.6536
BRD-K21718444	KW-2449	ASC	10 uM	24 h	Abl inhibitor|Aurora kinase inhibitor|FLT3 inhibitor	-0.564	-1.4935	15.6536
BRD-K35202752	BRD-K35202752	A549	4 uM	24 h	-666	-0.5639	-1.4934	15.6536
BRD-K37021324	BRD-K37021324	A549	10 uM	6 h	-666	-0.5639	-1.4933	15.6536
BRD-K47690943	BRD-K47690943	HEPG2	10 uM	6 h	-666	-0.5636	-1.4926	15.6536
BRD-K81458380	CX-4945	HA1E	3.33 uM	24 h	Casein kinase inhibitor	-0.5636	-1.4925	15.6536
BRD-K82488679	BRD-K82488679	PC3	10 uM	24 h	-666	-0.5636	-1.4925	15.6536
BRD-K88881681	BRD-K88881681	VCAP	4 uM	24 h	-666	-0.5635	-1.4924	15.6536
BRD-K15164005	BRD-K15164005	ASC	10 uM	24 h	Carboxylesterase inhibitor	-0.5635	-1.4923	15.6536
BRD-K19593188	BRD-K19593188	U2OS	10 uM	6 h	-666	-0.5634	-1.4919	15.6536
BRD-K37556799	BRD-K37556799	U2OS	10 uM	6 h	-666	-0.5633	-1.4918	15.6536
BRD-K85134515	BRD-K85134515	U2OS	10 uM	6 h	-666	-0.5633	-1.4917	15.6536
BRD-K79090631	CGP-60474	CD34	1.11 uM	24 h	CDK inhibitor	-0.5633	-1.4917	15.6536
BRD-K73107279	levamisole	MCF7	0.125 uM	24 h	Acetylcholine receptor agonist	-0.5632	-1.4916	15.6536
BRD-K81458380	CX-4945	A375	3.33 uM	24 h	Casein kinase inhibitor	-0.5631	-1.4914	15.6536
BRD-K62391742	GDC-0199	HA1E	10 uM	24 h	BCL inhibitor	-0.5631	-1.4913	15.6536
BRD-K96342952	tobramycin	MCF10A	0.04 uM	24 h	Bacterial 30S ribosomal subunit inhibitor	-0.563	-1.491	15.6536
BRD-K08109215	I-BET-762	A375	2.22 uM	24 h	Bromodomain inhibitor	-0.563	-1.4909	15.6536
BRD-K62310379	fluticasone-propionate	HEK293	0.74 uM	24 h	Glucocorticoid receptor agonist	-0.5628	-1.4905	15.6536
BRD-K58736316	cianidanol	PC3	0.08 uM	24 h	Fatty acid synthase inhibitor	-0.5626	-1.49	15.6536
BRD-K84288283	BRD-K84288283	PC3	0.04 uM	24 h	-666	-0.5626	-1.4899	15.6536
BRD-A58564983	selamectin	HELA	3.33 uM	24 h	Nematocide	-0.5623	-1.4891	15.6536
BRD-K60830482	BRD-K60830482	U2OS	10 uM	6 h	-666	-0.5621	-1.4886	15.6536
BRD-K00259736	colchicine	A375	0.25 uM	24 h	Tubulin inhibitor	-0.5619	-1.4882	15.6536
BRD-K61978712	BRD-K61978712	U2OS	10 uM	6 h	-666	-0.5619	-1.4881	15.6536
BRD-K49328571	dasatinib	HA1E	1.11 uM	24 h	KIT inhibitor|Bcr-Abl inhibitor|Ephrin inhibitor|PDGFR inhibitor|Src inhibitor|Tyrosine kinase inhibitor	-0.5617	-1.4876	15.6536
BRD-K53878242	MMPX	ASC	10 uM	24 h	-666	-0.5616	-1.4874	15.6536
BRD-K47703442	BRD-K47703442	ASC	10 uM	24 h	-666	-0.5613	-1.4866	15.6536
BRD-K89141537	BRD-K89141537	VCAP	4 uM	24 h	-666	-0.5611	-1.486	15.6536
BRD-K86301799	dipyridamole	HT29	0.74 uM	24 h	Phosphodiesterase inhibitor	-0.5611	-1.4859	15.6536
BRD-K58141791	BRD-K58141791	HEPG2	10 uM	6 h	-666	-0.5609	-1.4855	15.6536
BRD-K24859147	KIN001-242	HCC515	0.37 uM	24 h	Protein kinase inhibitor	-0.5609	-1.4854	15.6536
BRD-K26760349	HG-9-91-01	NPC	3.33 uM	24 h	-666	-0.5608	-1.4853	15.6536
BRD-A31374339	fludarabine	PHH	10 uM	24 h	-666	-0.5605	-1.4845	15.6536
BRD-K40094191	BRD-K40094191	HT29	10 uM	6 h	-666	-0.5605	-1.4843	15.6536
BRD-K07572174	curcumin	THP1	2.22 uM	24 h	Cyclooxygenase inhibitor|Histone acetyltransferase inhibitor|Lipoxygenase inhibitor|NFKB inhibitor	-0.5605	-1.4843	15.6536
BRD-A18917088	estradiol	HCC515	10 uM	24 h	Estrogen receptor agonist	-0.5604	-1.4842	15.6536
BRD-K56195681	losmapimod	HT29	2.22 uM	24 h	P38 MAPK inhibitor	-0.5604	-1.4842	15.6536
BRD-K12532266	BRD-K12532266	A375	10 uM	24 h	-666	-0.5604	-1.4841	15.6536
BRD-K42091312	BRD-K42091312	SKB	10 uM	24 h	-666	-0.5603	-1.484	15.6536
BRD-K65536202	BRD-K65536202	MCF7	4 uM	24 h	-666	-0.5603	-1.4838	15.6536
BRD-K57080016	selumetinib	SW480	80 uM	6 h	MEK inhibitor	-0.5602	-1.4837	15.6536
BRD-K09527783	BRD-K09527783	MCF7	4 uM	24 h	-666	-0.5603	-1.4837	15.6536
BRD-K62363391	dapsone	HA1E	2.22 uM	24 h	Bacterial antifolate	-0.56	-1.4832	15.6536
BRD-A14941520	dofequidar	HA1E	2.22 uM	24 h	MRP inhibitor|P-glycoprotein inhibitor	-0.5599	-1.4828	15.6536
BRD-K95837862	JDTic	A375	10 uM	24 h	Opioid receptor antagonist	-0.5599	-1.4828	15.6536
BRD-K14109347	LY-2603618	HA1E	3.33 uM	24 h	CHK inhibitor	-0.5599	-1.4828	15.6536
BRD-K87990216	piretanide	THP1	0.01 uM	24 h	Glucocorticoid receptor agonist	-0.5598	-1.4826	15.6536
BRD-K96088139	BRD-K96088139	MCF10A	12 uM	48 h	-666	-0.5598	-1.4825	15.6536
BRD-K54864501	BRD-K54864501	A549	4 uM	24 h	-666	-0.5596	-1.4821	15.6536
BRD-K64642496	KO-143	HCC515	40 uM	6 h	Breast cancer resistance protein inhibitor	-0.5595	-1.4817	15.6536
BRD-K57169635	dacomitinib	MCF7	3.33 uM	24 h	EGFR inhibitor	-0.5595	-1.4817	15.6536
BRD-K83209781	BRD-K83209781	U2OS	10 uM	6 h	-666	-0.5594	-1.4814	15.6536
BRD-K84996356	AZD-3514	YAPC	10 uM	24 h	Drugs Acting on Androgen Receptor	-0.5594	-1.4814	15.6536
BRD-K21751020	BRD-K21751020	PC3	4 uM	24 h	-666	-0.5591	-1.4808	15.6536
BRD-K35687421	gimeracil	A375	0.01 uM	24 h	Dihydropyrimidine dehydrogenase inhibitor	-0.5591	-1.4808	15.6536
BRD-A53176877	methylprednisolone	A375	1.11 uM	24 h	Glucocorticoid receptor agonist	-0.5592	-1.4808	15.6536
BRD-K64857848	XMD-885	PC3	10 uM	24 h	MAP kinase inhibitor	-0.559	-1.4805	15.6536
BRD-K68252161	BRD-K68252161	HCC515	10 uM	24 h	-666	-0.559	-1.4804	15.6536
BRD-K42918168	4-NITROPYRENE	MCF10A	100 uM	24 h	-666	-0.559	-1.4803	15.6536
BRD-K58784778	BRD-K58784778	ASC	10 uM	24 h	-666	-0.5589	-1.4801	15.6536
BRD-K55185663	BRD-K55185663	PC3	4 uM	24 h	-666	-0.5588	-1.48	15.6536
BRD-K16828188	n-methylphenothiazine	NPC	10 uM	24 h	-666	-0.5588	-1.48	15.6536
BRD-K80043866	sodium-gualenate	YAPC	0.37 uM	24 h	Antacid	-0.5587	-1.4797	15.6536
BRD-K69690935	curcumin	NCIH596	12.5 uM	6 h	-666	-0.5587	-1.4797	15.6536
BRD-K52341452	BRD-K52341452	U2OS	10 uM	6 h	-666	-0.5586	-1.4794	15.6536
BRD-K14821540	FCCP	SKB	10 uM	24 h	Mitochondrial oxidative phosphorylation uncoupler	-0.5586	-1.4793	15.6536
BRD-A09967919	BRD-A09967919	MCF7	0.04 uM	24 h	-666	-0.5585	-1.4792	15.6536
BRD-K44241590	ASN-05257430	SW480	12 uM	6 h	-666	-0.5585	-1.4792	15.6536
BRD-K72922393	linsidomine	YAPC	0.08 uM	24 h	Nitric oxide donor	-0.5586	-1.4792	15.6536
BRD-A38913120	BH3I-1	PHH	10 uM	24 h	BCL inhibitor	-0.5585	-1.4791	15.6536
BRD-K03808778	BRD-K03808778	PC3	4 uM	24 h	-666	-0.5585	-1.4791	15.6536
BRD-K13205342	BRD-K13205342	A549	4 uM	24 h	-666	-0.5584	-1.4787	15.6536
BRD-K22630074	BRD-K22630074	A375	4 uM	24 h	-666	-0.5583	-1.4785	15.6536
BRD-K36852164	NPC26	HCC515	12 uM	24 h	-666	-0.5582	-1.4782	15.6536
BRD-K95309561	dienestrol	HA1E	0.12 uM	24 h	Estrogen receptor agonist	-0.5581	-1.4779	15.6536
BRD-K86413298	BRD-K86413298	A549	4 uM	24 h	-666	-0.5579	-1.4775	15.6536
BRD-K58547375	BRD-K58547375	HA1E	2.5 uM	6 h	-666	-0.5577	-1.477	15.6536
BRD-K63435201	BRD-K63435201	PC3	4 uM	24 h	-666	-0.5576	-1.4767	15.6536
BRD-K58138547	BRD-K58138547	HEPG2	4 uM	24 h	-666	-0.5576	-1.4766	15.6536
BRD-K45443730	BRD-K45443730	HT29	10 uM	24 h	-666	-0.5575	-1.4764	15.6536
BRD-K37696710	BRD-K37696710	U2OS	10 uM	6 h	-666	-0.5574	-1.4762	15.6536
BRD-K82244583	MEK-162	MCF7	0.74 uM	24 h	MEK inhibitor	-0.5573	-1.476	15.6536
BRD-K57080016	selumetinib	KMS34	10 uM	24 h	MEK inhibitor	-0.5573	-1.4759	15.6536
BRD-K12168891	BRD-K12168891	HEPG2	10 uM	6 h	-666	-0.5573	-1.4759	15.6536
BRD-K22936972	diphenylpyraline	HELA	0.125 uM	24 h	Dopamine receptor antagonist	-0.5572	-1.4755	15.6536
BRD-K05804044	AZ-628	BJAB	10 uM	4 h	RAF inhibitor	-0.5571	-1.4753	15.6536
BRD-K16862318	BRD-K16862318	HCC515	0.04 uM	24 h	-666	-0.557	-1.4751	15.6536
BRD-K96936751	bretazenil	HT29	0.74 uM	24 h	GABA receptor agonist	-0.5568	-1.4745	15.6536
BRD-K06370852	BRD-K06370852	A375	4 uM	24 h	-666	-0.5568	-1.4745	15.6536
BRD-K24968862	SB-683698	YAPC	1.11 uM	24 h	Integrin inhibitor	-0.5568	-1.4745	15.6536
BRD-K36022244	BRD-K36022244	A375	10 uM	6 h	-666	-0.5568	-1.4745	15.6536
BRD-K66989831	anacardic-acid	CD34	0.12 uM	24 h	Glyceraldehyde 3-phosphate dehydrogenase inhibitor	-0.5567	-1.4743	15.6536
BRD-K75315865	BRD-K75315865	HT29	10 uM	24 h	-666	-0.5567	-1.4743	15.6536
BRD-K55009937	BRD-K55009937	HA1E	10 uM	24 h	-666	-0.5566	-1.4742	15.6536
BRD-A13914662	BRD-A13914662	ASC	10 uM	24 h	-666	-0.5567	-1.4742	15.6536
BRD-K45355730	BRD-K45355730	A549	4 uM	24 h	-666	-0.5566	-1.4741	15.6536
BRD-A82156122	saxagliptin	HA1E	0.04 uM	24 h	Dipeptidyl peptidase inhibitor	-0.5565	-1.4738	15.6536
BRD-K65786282	CGP-7930	VCAP	10 uM	6 h	GABA receptor antagonist|GABA receptor agonist	-0.5565	-1.4737	15.6536
BRD-K61981833	KU-C104227	HCC515	10 uM	6 h	-666	-0.5564	-1.4735	15.6536
BRD-K58601216	SA-1922927	NKDBA	1.11 uM	24 h	-666	-0.5564	-1.4735	15.6536
BRD-K44261129	BRD-K44261129	NPC	10 uM	24 h	-666	-0.5564	-1.4734	15.6536
BRD-K83801418	BRD-K83801418	U2OS	10 uM	6 h	-666	-0.5562	-1.4731	15.6536
BRD-K67697926	BRD-K67697926	A549	4 uM	24 h	-666	-0.5562	-1.473	15.6536
BRD-K82092559	BRD-K82092559	A549	10 uM	24 h	-666	-0.5561	-1.4728	15.6536
BRD-K07403598	CAY-10470	A375	10 uM	6 h	NFKB inhibitor	-0.5559	-1.4722	15.6536
BRD-K34888156	theobromine	MDAMB231	0.03 uM	24 h	Phosphodiesterase inhibitor	-0.5559	-1.4722	15.6536
BRD-K60569491	BRD-K60569491	PC3	4 uM	24 h	-666	-0.5558	-1.472	15.6536
BRD-K95552726	BRD-K95552726	HCC515	1.11 uM	24 h	-666	-0.5558	-1.4719	15.6536
BRD-K29636459	BRD-K29636459	U2OS	10 uM	6 h	-666	-0.5555	-1.4712	15.6536
BRD-A47598013	citalopram	MCF7	10 uM	24 h	Serotonin receptor antagonist	-0.5555	-1.4712	15.6536
BRD-K26758344	BRD-K26758344	U2OS	10 uM	6 h	-666	-0.5554	-1.471	15.6536
BRD-K73788182	BRD-K73788182	PC3	10 uM	24 h	-666	-0.5554	-1.4708	15.6536
BRD-K82746043	navitoclax	HCC515	10 uM	24 h	BCL inhibitor	-0.5553	-1.4705	15.6536
BRD-K23922020	BRD-K23922020	PHH	10 uM	24 h	Acetylcholine receptor agonist	-0.5552	-1.4702	15.6536
BRD-K56450018	BRD-K56450018	A375	10 uM	24 h	-666	-0.555	-1.4699	15.6536
BRD-K14704318	BRD-K14704318	PC3	10 uM	6 h	-666	-0.555	-1.4699	15.6536
BRD-K91315211	betahistine	HT29	0.01 uM	24 h	Histamine receptor agonist|Histamine receptor antagonist	-0.555	-1.4699	15.6536
BRD-K01575212	BRD-K01575212	VCAP	10 uM	24 h	-666	-0.5548	-1.4693	15.6536
BRD-K53972329	ruxolitinib	A375	10 uM	6 h	JAK inhibitor	-0.5547	-1.469	15.6536
BRD-K37561857	zardaverine	THP1	1.11 uM	24 h	Phosphodiesterase inhibitor	-0.5544	-1.4683	15.6536
BRD-K36927236	glibenclamide	HT29	10 uM	24 h	ATP channel blocker|Insulin secretagogue|Sulfonylurea	-0.5544	-1.4683	15.6536
BRD-K82484347	GSK-J2	SKL	1.11 uM	24 h	Histone demethylase inhibitor	-0.5544	-1.4683	15.6536
BRD-K14704318	BRD-K14704318	SKB	10 uM	24 h	-666	-0.5544	-1.4683	15.6536
BRD-K06895174	cisapride	HCC515	10 uM	6 h	Serotonin receptor agonist	-0.5544	-1.4683	15.6536
BRD-K12974237	BRD-K12974237	A549	4 uM	24 h	-666	-0.5543	-1.4679	15.6536
BRD-K88611939	aniracetam	HELA	0.01 uM	24 h	Glutamate receptor agonist	-0.5541	-1.4675	15.6536
BRD-K28178212	GW-441756	A549	10 uM	6 h	-666	-0.554	-1.4673	15.6536
BRD-K13888115	LY-2365109	NPC	25 uM	24 h	Glycine transporter inhibitor	-0.554	-1.4672	15.6536
BRD-K21558506	BRD-K21558506	A375	4 uM	24 h	-666	-0.5539	-1.4669	15.6536
BRD-K60850440	BRD-K60850440	PC3	4 uM	24 h	-666	-0.5539	-1.4668	15.6536
BRD-K15042749	BRD-K15042749	A549	4 uM	24 h	-666	-0.5536	-1.466	15.6536
BRD-K24681473	YM-155	SKB	10 uM	24 h	Survivin inhibitor	-0.5534	-1.4657	15.6536
BRD-A49399758	desmopressin-acetate	JURKAT	0.01 uM	24 h	Vasopressin receptor agonist	-0.5534	-1.4656	15.6536
BRD-K51799616	BRD-K51799616	U2OS	10 uM	6 h	-666	-0.5532	-1.4651	15.6536
BRD-K46742498	alosetron	A375	10 uM	6 h	Serotonin receptor antagonist	-0.5532	-1.465	15.6536
BRD-A96754982	tacrolimus	HA1E	0.74 uM	24 h	Calcineurin inhibitor	-0.5531	-1.4649	15.6536
BRD-K60997853	PHA-848125	A375	0.25 uM	24 h	CDK inhibitor|Growth factor receptor inhibitor	-0.5531	-1.4648	15.6536
BRD-K08713111	BRD-K08713111	NEU	10 uM	24 h	-666	-0.553	-1.4645	15.6536
BRD-K15170068	swainsonine	PC3	0.08 uM	24 h	Alpha mannosidase inhibitor	-0.5529	-1.4643	15.6536
BRD-K42867405	BRD-K42867405	PC3	10 uM	6 h	-666	-0.5528	-1.464	15.6536
BRD-K71357056	BRD-K71357056	U2OS	10 uM	6 h	-666	-0.5527	-1.4637	15.6536
BRD-K41713976	E-4031	HEPG2	10 uM	6 h	Potassium channel antagonist	-0.5527	-1.4637	15.6536
BRD-K37061750	BRD-K37061750	A375	10 uM	24 h	-666	-0.5526	-1.4636	15.6536
BRD-K60636255	BRD-K60636255	A375	4 uM	24 h	-666	-0.5526	-1.4634	15.6536
BRD-K25325018	GSK-690693	HA1E	10 uM	24 h	AKT inhibitor	-0.5525	-1.4633	15.6536
BRD-A89175223	bisoprolol	ASC	10 uM	24 h	Adrenergic receptor antagonist	-0.5526	-1.4633	15.6536
BRD-K95260951	asenapine	YAPC	1.11 uM	24 h	Dopamine receptor antagonist|Serotonin receptor antagonist	-0.5525	-1.4632	15.6536
BRD-K65968856	BRD-K65968856	A375	4 uM	24 h	-666	-0.5525	-1.4632	15.6536
BRD-K43330982	JTE-013	ASC	10 uM	24 h	Lysophospholipid receptor antagonist	-0.5524	-1.463	15.6536
BRD-K19295594	gossypol	NALM6	2.5 uM	24 h	BCL inhibitor|MCL1 inhibitor	-0.5523	-1.4628	15.6536
BRD-K03390685	cobimetinib	YAPC	0.01 uM	24 h	MEK inhibitor	-0.5523	-1.4627	15.6536
BRD-K87728132	BRD-K87728132	U2OS	10 uM	6 h	-666	-0.5523	-1.4626	15.6536
BRD-K24496482	SB-590885	MDAMB231	1.11 uM	24 h	-666	-0.5523	-1.4626	15.6536
BRD-K25380050	BRD-K25380050	A375	4 uM	24 h	-666	-0.5522	-1.4625	15.6536
BRD-K08109215	I-BET-762	ASC	3.33 uM	24 h	Bromodomain inhibitor	-0.5522	-1.4625	15.6536
BRD-K01910220	BRD-K01910220	U2OS	10 uM	6 h	-666	-0.552	-1.462	15.6536
BRD-K14002526	BRD-K14002526	HT29	20 uM	24 h	-666	-0.5521	-1.462	15.6536
BRD-K12502280	TG-101348	NPC	8 uM	6 h	JAK inhibitor|FLT3 inhibitor	-0.552	-1.4619	15.6536
BRD-U64289953	BRD-U64289953	PHH	10 uM	24 h	-666	-0.5519	-1.4616	15.6536
BRD-K83007718	BRD-K83007718	PC3	10 uM	24 h	-666	-0.5518	-1.4614	15.6536
BRD-A42759514	ornidazole	HCC515	10 uM	24 h	Antiprotozoal	-0.5518	-1.4614	15.6536
BRD-K72034944	BRD-K72034944	U2OS	10 uM	6 h	-666	-0.5517	-1.4612	15.6536
BRD-K61195623	BRD-K61195623	A375	10 uM	24 h	Tubulin inhibitor|Angiogenesis inhibitor|Apoptosis stimulant	-0.5517	-1.4611	15.6536
BRD-K34231294	BRD-K34231294	A549	4 uM	24 h	-666	-0.5515	-1.4607	15.6536
BRD-K76595177	BRD-K76595177	HA1E	10 uM	6 h	-666	-0.5514	-1.4604	15.6536
BRD-K77790153	BRD-K77790153	PC3	10 uM	6 h	-666	-0.5515	-1.4604	15.6536
BRD-K37561857	zardaverine	A375	10 uM	24 h	Phosphodiesterase inhibitor	-0.5513	-1.46	15.6536
BRD-A21584801	brivanib	SKBR3	0.04 uM	3 h	-666	-0.5512	-1.4598	15.6536
BRD-K56558538	ambroxol	HELA	2.22 uM	24 h	Sodium channel inhibitor	-0.5512	-1.4597	15.6536
BRD-K94390040	BRD-K94390040	PC3	10 uM	24 h	-666	-0.5511	-1.4595	15.6536
BRD-K92428232	GSK-461364	TMD8	10 uM	4 h	PLK inhibitor	-0.551	-1.4593	15.6536
BRD-K78513633	lonidamine	MDAMB231	2.22 uM	24 h	Glucokinase inhibitor	-0.5509	-1.4589	15.6536
BRD-K46836114	BRD-K46836114	A549	10 uM	6 h	-666	-0.5508	-1.4588	15.6536
BRD-K78075916	BRD-K78075916	NEU	10 uM	6 h	-666	-0.5507	-1.4585	15.6536
BRD-K15987804	BRD-K15987804	PC3	10 uM	24 h	-666	-0.5507	-1.4585	15.6536
BRD-K39143839	BRD-K39143839	HA1E	4 uM	24 h	-666	-0.5506	-1.4583	15.6536
BRD-A96754982	tacrolimus	MCF7	0.74 uM	24 h	Calcineurin inhibitor	-0.5506	-1.4583	15.6536
BRD-K70727050	BRD-K70727050	A549	4 uM	24 h	-666	-0.5506	-1.4582	15.6536
BRD-K55847762	lobenzarit	YAPC	1.11 uM	24 h	Immunosuppressant	-0.5506	-1.4582	15.6536
BRD-K22385716	LY-303511	HCC515	10 uM	24 h	Casein kinase inhibitor|PI3K inhibitor	-0.5504	-1.4576	15.6536
BRD-A68929948	DAPT-GSI-IX	MCF7	10 uM	24 h	Gamma secretase inhibitor	-0.5504	-1.4575	15.6536
BRD-K39187410	BRD-K39187410	ASC	10 uM	24 h	-666	-0.5502	-1.4571	15.6536
BRD-K68085828	BRD-K68085828	A375	4 uM	24 h	-666	-0.5502	-1.4571	15.6536
BRD-K34781184	BRD-K34781184	U2OS	10 uM	6 h	-666	-0.5501	-1.4568	15.6536
BRD-K64178227	BTS	U2OS	20 uM	6 h	-666	-0.55	-1.4567	15.6536
BRD-K85064040	BRD-K85064040	U2OS	10 uM	6 h	-666	-0.55	-1.4566	15.6536
BRD-K50387473	XMD-892	MDAMB231	10 uM	24 h	MAP kinase inhibitor	-0.55	-1.4566	15.6536
BRD-K51033547	tramadol	HT29	2.22 uM	24 h	Opioid receptor agonist|Norepinephrine reuptake inhibitor|Serotonin reuptake inhibitor	-0.55	-1.4565	15.6536
