# Supplementary material for: Systematic transcriptome profiling of pyroptosis related signature for predicting prognosis and immune landscape in lower grade glioma
Source: BMC Cancer. 2022 Aug 13;22:885. doi: 10.1186/s12885-022-09982-7 (PMC9375370; doi:10.1186/s12885-022-09982-7)
Supplement: Supplementary file 7 — Additional file 7: Table S6. RiskScore values for glioma cell lines predicted based on signature genes expression. [file 12885_2022_9982_MOESM7_ESM.xlsx]

## Sheet: Sheet1
Additional file 7 Table S6. RiskScore values for glioma cell lines predicted based on signature genes expression..
Cell Line	Organism	Tissue	Disease	CASP1 RNA-sequencing data (TPM)	CASP3 RNA-sequencing data (TPM)	CASP9 RNA-sequencing data (TPM)	RiskScore value
SW1088	Homo sapiens	Brain	Astrocytoma	40	81	9	48.5973
SW1783	Homo sapiens	Brain	Astrocytoma	10	85	9	37.4535
A172	Homo sapiens	Brain	Glioblastoma	1	86	6	35.0938
T98G	Homo sapiens	Brain	Glioblastoma Multiforme	37	66	9	40.8926
LN-18	Homo sapiens	Brain	Glioblastoma	46	62	11	42.3248
